# Supplementary material for: Exome sequences and multi‐environment field trials elucidate the genetic basis of adaptation in barley
Source: Plant J. 2019 Jun 27;99(6):1172–91. doi: 10.1111/tpj.14414 (PMC6851764; doi:10.1111/tpj.14414)
Supplement: Supplementary file 15 — Table S1. Passport and phenotypic data for barley lines from the WHEALBI collection. [file TPJ-99-1172-s015.xlsx]

## Sheet: Passport and phenotypic data
Table S1. Passport and phenotypic data for barley lines from the WHEALBI collection
WHEALBI Accession number (full set of 512 lines)	Genus	Species and sub-species	Variety name/other designation (where available)	Genebank accession number (where available)	Country of origin (where available, passport data)	Latitude of sampling (where available, passport data)	Longitude of sampling (where available, passport data)	Latitude (based on sub-national production mid-point - some cultivars only)	Longitude (based on sub-national production mid-point - some cultivars only)	Exome captured in current study?	Part of set of 371 domesticated barleys used in current analysis?	Part of set of 174 non-tropical spring habit landraces used in detailed current analysis?	Breeding history (where known, for set of 371 domesticated barleys)	Growth habit (where known, for set of 371 domesticated barleys)	Row type (for set of 371 domesticated barleys)	Sub-population assignment based on exome data analysis (for set of 371 domesticated barleys)	Days to heading Spring Hungary	Days to heading Spring Scotland	Days to heading Winter Hungary	Days to heading Winter Italy	Days to heading Winter Scotland	Plant height Spring Hungary	Plant height Spring Scotland	Plant height Winter Hungary	Plant height Winter Italy	Plant height Winter Scotland	Grain Weight Spring Scotland	Grain Weight Winter Hungary	Grain Weight Winter Italy	Grain Weight Winter Scotland	Awn Length Spring Scotland	Awn Length Winter Italy	Awn Length Winter Scotland
WB001	Hordeum	vulgare ssp. vulgare	Manas		Ukraine					yes	yes	no	Cultivar	Winter	6	B	79.7	92.77	196.69	193.18	219.88	72.78	105.38	86.25	76.83	79.81	48.14	46.4	41.58	53.5	10.05	13.3	11.37
WB002	Hordeum	vulgare ssp. vulgare	Igri		Germany					yes	yes	no	Cultivar	Winter	2	B	77.42	95.59	192.79	189.68	NA	64.71	91.84	72.88	72.38	NA	59.62	54.33	50.7	NA	12.16	13.71	NA
WB003	Hordeum	vulgare ssp. vulgare	KW Cassia		United Kingdom					yes	yes	no	Cultivar	Winter	2	B	82.56	98.04	197.69	191.59	224.12	53.48	79.91	71.64	64.7	50.64	66.26	54.42	59.63	71.31	11.48	13.05	13.5
WB004	Hordeum	vulgare ssp. vulgare	KW Glacier		United Kingdom					yes	yes	no	Cultivar	Winter	2	B	80.86	92.32	196.34	190.1	219.19	63.61	77.72	61.69	68.53	55.99	61.3	62.94	61.56	69.48	10.18	10.95	10.47
WB005	Hordeum	vulgare ssp. vulgare	KW Tower		United Kingdom					yes	yes	no	Cultivar	Winter	2	B	84.75	99.57	198.01	187.97	223.02	54.93	80.17	67.31	73.47	65.72	67.74	62.9	64.68	75.51	9.9	11.29	10.99
WB006	Hordeum	vulgare ssp. vulgare	KW Capella		United Kingdom					yes	yes	no	Cultivar	Winter	2	B	82.13	103.91	198.06	187.81	217.24	62.28	80.41	52.54	75.29	60.64	72.48	66.27	66.65	78.61	11.66	12.72	11.58
WB007	Hordeum	vulgare ssp. vulgare	Saffron		United Kingdom					yes	yes	no	Cultivar	Winter	2	B	80.5	98.14	198.18	188.28	226	60.82	81.63	64.21	78.83	65.42	60.82	60.32	57.17	67.11	11.81	11.52	11.16
WB008	Hordeum	vulgare ssp. vulgare	Joy		Germany					yes	yes	no	Cultivar	Winter	2	B	84.09	96.23	201.16	196.72	225.6	56.8	75.12	66.63	54.05	61.9	62.07	55.79	47.49	64.2	12.78	12.32	10.7
WB009	Hordeum	vulgare ssp. vulgare	Wintmalt		Germany					yes	yes	no	Cultivar	Winter	2	B	82.08	97.78	197.6	197.47	231.88	67.39	76.35	63.61	63.69	61.47	64.29	60.93	53.15	63.88	12.77	13.48	11.67
WB010	Hordeum	vulgare ssp. vulgare	Meridian		United Kingdom					yes	yes	no	Cultivar	Winter	6	B	78.01	93.66	199.15	190.29	219.51	74.75	99.76	72.39	75.78	72.07	57.48	50.88	54.6	58.9	11.41	12.54	11.02
WB011	Hordeum	vulgare ssp. vulgare	Escadre		United Kingdom					yes	yes	no	Cultivar	Winter	6	B	76.76	85.88	197.09	182.55	215.85	62.27	86.24	79.03	78.67	59.58	52.74	48.91	46.85	51.38	11.76	12.67	12.73
WB012	Hordeum	vulgare ssp. vulgare	Lomerit		Germany					yes	yes	no	Cultivar	Winter	6	B	77.72	93.04	191.87	194.16	219.98	71.07	97.07	66.63	70.77	58.14	60.73	59.68	49.91	58.59	11.2	13.74	14.44
WB013	Hordeum	vulgare ssp. vulgare	Tenor		Germany					yes	yes	no	Cultivar	Winter	6	B	84.88	98.48	200.19	196.31	225.54	60.3	90.13	81.48	62.62	65.79	56.51	58.26	43.79	64.27	10.75	12.57	12.45
WB014	Hordeum	vulgare ssp. vulgare	Tonic		Germany					yes	yes	no	Cultivar	Winter	6	B	73.17	87.6	196.08	187.67	219.81	65.06	90.43	70.89	73.4	61.86	59.51	57.93	52.93	65.78	12.35	12.79	10.97
WB015	Hordeum	vulgare ssp. vulgare	Keeper		Germany					yes	yes	no	Cultivar	Winter	6	B	86.9	97.34	198.98	199.34	225.98	57.7	100.59	80.42	59.98	73	53.9	49.49	50.76	59.04	9.51	11.73	11.66
WB016	Hordeum	vulgare ssp. vulgare	Irina		Germany			48.5	11.4	yes	yes	yes	Cultivar	Spring	2	A	80.44	88.87	195.8	193	226.78	59.81	66.04	54.8	53.36	52.19	54.52	55.62	46.92	58.64	10.07	14.05	12.87
WB017	Hordeum	vulgare ssp. vulgare	Aurelia		Germany			48.5	11.4	yes	yes	yes	Cultivar	Spring	2	A	73.54	85.9	196.02	191.4	226.67	57.72	69.12	70.77	53.08	52.33	52.38	55.39	52.57	61.24	9.43	12.68	12.26
WB018	Hordeum	vulgare ssp. vulgare	Orphelia		Germany			48.5	11.4	yes	yes	yes	Cultivar	Spring	2	A	74.92	88.92	191.99	188.52	222.15	58.49	70.98	61.3	56.32	52.97	57.69	48.69	49.89	61.84	10.53	14.31	12.22
WB019	Hordeum	vulgare ssp. vulgare	Asta		Germany			48.5	11.4	yes	yes	yes	Cultivar	Spring	2	A	80.57	86.38	191.86	191.74	222.79	67.75	74.18	63.07	63.64	66.16	60.74	60.9	55.89	62.77	10.43	11.99	12.2
WB020	Hordeum	vulgare ssp. vulgare	Aldebaran		Italy					yes	yes	no	Cultivar	Winter	6	B	68.97	79.36	191.85	185.6	217.24	52.74	79.43	60.66	62.39	52.86	50.69	46.56	48.1	56.21	11.66	12.08	12.28
WB021	Hordeum	vulgare ssp. vulgare	Athene		Germany					no	no	no					76.53	91.28	196.17	190.41	219.08	65.64	99.71	80.2	79.72	61.8	51.14	47.12	NA	49.64	10.9	13.6	14.15
WB022	Hordeum	vulgare ssp. vulgare	Dea		Germany					yes	yes	no	Cultivar	Winter	6	B	82.31	97.23	200.4	191.15	222.88	60.14	96.28	79.82	72.26	70.67	49.46	41.95	NA	50.12	10.59	10.52	10.88
WB023	Hordeum	vulgare ssp. vulgare	Fridericus		Germany					no	no	no					77.94	96.51	200.34	191.88	219.93	64.75	99.38	71.8	70.26	65.14	54.98	56.67	52.39	55.45	11.66	11.87	13.41
WB024	Hordeum	vulgare ssp. vulgare	Hatif de Grignon		France					yes	yes	no	Cultivar	Winter	6	B	77.97	90.97	196.42	190.12	217.05	75.47	116.77	79.03	82.74	84.5	46.63	43.82	45.64	47.05	8.85	11.43	10.75
WB025	Hordeum	vulgare ssp. vulgare	Ketos		France					yes	yes	no	Cultivar	Winter	6	B	75.06	93.23	191.68	185.74	211.49	62.36	87.08	72.38	65.91	64.23	54.14	40.77	NA	52.78	10.68	11.27	18.5
WB026	Hordeum	vulgare ssp. vulgare	Ponente		Italy					yes	yes	no	Cultivar	Winter	6	B	74.66	86.79	192.29	185.78	219.26	61.61	90.91	73.14	73.66	63.87	53.3	48.37	53.43	54.65	12.12	12.8	11.26
WB027	Hordeum	vulgare ssp. vulgare	Robur		France					yes	yes	no	Cultivar	Winter	6	B	79.14	93.47	194.48	193.16	215.3	62.37	88.03	62.45	71.16	63.58	56.61	43.26	44.08	52.36	10.06	12.07	9.4
WB028	Hordeum	vulgare ssp. vulgare	Nure		Italy					yes	yes	no	Cultivar	Winter	2	B	73.57	93.47	188.17	178.36	220.01	59.66	89.6	72.02	70.24	76.91	63.28	70.62	53.77	68.45	10.05	12.24	9.69
WB029	Hordeum	vulgare ssp. vulgare	Tremois		France			49.1	4.6	yes	yes	yes	Cultivar	Spring	2	A	77.36	85.73	198.91	195.65	231.16	58.57	84.85	62.76	52.94	60.95	48.65	48.59	46.6	51.14	10.96	15.13	14.49
WB030	Hordeum	vulgare ssp. vulgare	Tiffany		Germany					yes	yes	no	Cultivar	Winter	2	B	87.07	99.21	195.59	204.22	223.85	56.46	92.27	69.54	62.15	71.18	63.79	62.92	50.39	61.69	10.95	15.07	12.99
WB031	Hordeum	vulgare ssp. vulgare	Tarm92		Turkey					yes	yes	no	Cultivar		2	D	79.08	84.41	201.91	195.34	232.49	64.22	91.86	72.96	88.16	61.61	65.58	52.23	54.43	62.84	10.56	11.6	11.03
WB032	Hordeum	vulgare ssp. vulgare	Pamina		Germany					yes	yes	no	Cultivar		6	B	74.96	83.03	199.86	190.29	229.82	62.61	95.93	75.06	71.92	73.13	52.59	43.54	49.39	53.59	11.29	13.38	13.65
WB033	Hordeum	vulgare ssp. spontaneum	HID20A		Iran					yes	no	no					61.95	73.86	188.79	179.93	208.55	79.48	115.76	79.83	89	79.16	40.8	NA	NA	32.45	8.27	NA	9.86
WB034	Hordeum	vulgare ssp. spontaneum	HID58		Turkey					yes	no	no					73.29	84.86	190.44	176.71	216.03	84.97	124.78	84.54	98.75	79.77	25.49	NA	NA	NA	12.25	NA	11.82
WB035	Hordeum	vulgare ssp. spontaneum	HID264		Israel					yes	no	no					76.03	86.36	192.21	181.25	213.28	77.66	106.04	85.85	83.23	66.32	44.51	NA	NA	44.91	11.29	NA	12.27
WB036	Hordeum	vulgare ssp. spontaneum	HSI41		Israel					yes	no	no					82.33	92.82	198.18	182.2	222.67	76.22	101.83	99.1	91.98	88.57	45.59	NA	NA	42.28	13.36	NA	13.49
WB037	Hordeum	vulgare ssp. vulgare	Amillis		France					yes	yes	no	Cultivar	Winter	2	B	76.07	91.96	189.81	184.86	212.6	70.61	97.7	75.51	72.01	70.34	64.05	63.11	55.05	64.6	12.37	12.76	11.63
WB038	Hordeum	vulgare ssp. vulgare	Aquarelle		Germany					no	no	no					80.1	101.18	196.22	190.75	216.14	60.54	84.67	53.47	59.9	67.66	64.01	52.33	56.81	65.38	11.06	13.96	14.13
WB039	Hordeum	vulgare ssp. vulgare	Istos		Italy					yes	yes	no	Cultivar	Winter	2	B	73.89	87.82	196.1	185.67	221.06	60.17	86.07	70.55	67.56	57.34	64.89	61.93	56.13	67.6	10.2	12.41	10.75
WB040	Hordeum	vulgare ssp. vulgare	Tibet-A4		Tibet					yes	yes	no	Landrace		6	F	81.72	81.6	191.9	178.33	225.12	50.9	73.63	66.61	36.45	NA	49.48	48.97	NA	NA	11.44	7.57	NA
WB041	Hordeum	vulgare ssp. vulgare	Nepal-23.3		Nepal					yes	yes	no	Landrace		6	F	67.81	71.58	193.81	180.06	215.46	62.56	93.85	73.25	70.46	61.56	35.7	27.93	46.97	NA	NA	NA	NA
WB042	Hordeum	vulgare ssp. vulgare		HOR 0214	Japan					yes	yes	no	Landrace	Spring	6	F	69.38	76.43	194.88	186.63	221.65	45.43	85.76	67.02	73.75	55.62	36.4	32.16	35.7	28.55	NA	NA	NA
WB043	Hordeum	vulgare ssp. vulgare		HOR 0261	USA					yes	yes	no		Spring	6	C	75.59	86.09	201.97	192.64	229.74	91.29	127.82	100.99	108.58	93.52	50.35	47.53	54.25	49.71	9.95	12.07	12.36
WB044	Hordeum	vulgare ssp. vulgare		HOR 0303	USA					yes	yes	no		Spring	2	A	83	90.51	201.94	189.1	226.92	71.16	100.8	84.04	80.28	79.95	47.09	48.32	46.86	45.14	10.31	11.51	10.36
WB045	Hordeum	vulgare ssp. vulgare		HOR 0683	Greece					yes	yes	no	Landrace	Spring	6	C	68.65	74.85	192.7	183.67	226.95	66.09	94.08	81.37	83.17	68.99	61.54	56.62	54.32	59.25	14.03	15.36	12.12
WB046	Hordeum	vulgare ssp. vulgare		HOR 0728	Greece					yes	yes	no	Landrace	Spring	6	C	70.89	81.59	201	190.1	224.67	77.2	96.22	82.14	97.79	70.78	56.91	47.56	55.03	56.14	10.6	12.57	11.3
WB047	Hordeum	vulgare ssp. vulgare		HOR 0736	Albania					yes	yes	no	Landrace	Spring	6	C	64.66	76.56	195.12	182.18	219.94	66.23	83.8	89.14	86.8	61.78	58.71	60.55	61.79	56.97	10.25	12.96	13.26
WB048	Hordeum	vulgare ssp. vulgare		HOR 0804	USA			48.5067	-111.856	yes	yes	yes	Cultivar	Spring	6	F	68.21	71.64	189.97	175.5	216.56	80.91	95.36	86.85	99.22	79.45	41.06	35.06	37.3	39.09	NA	NA	NA
WB049	Hordeum	vulgare ssp. vulgare		HOR 0842	China					yes	yes	no	Landrace	Spring	6	F	66.08	72.14	193.01	174.58	210.94	67.43	105	85.78	100.1	78.95	38.58	40.33	36.46	37.98	NA	NA	1.61
WB050	Hordeum	vulgare ssp. vulgare		HOR 1036	Greece					yes	yes	no	Landrace	Spring	6	C	76.96	88.15	201.13	196.76	227.62	66.59	115.65	84.86	83.91	80	52.66	35.6	42.81	52.49	12.43	12.35	9.09
WB051	Hordeum	vulgare ssp. vulgare		HOR 1873	Greece					yes	yes	no	Landrace	Spring	6	C	67.13	77.15	195.98	184.85	217.96	64.17	82.35	71.14	84.56	56.83	53.8	65.86	55.52	53.77	12.13	14.15	13.79
WB052	Hordeum	vulgare ssp. vulgare		HOR 2573	Ethiopia					yes	yes	no	Landrace	Spring	6	E	83.34	85.13	196.03	200.28	225.07	70.3	89.88	79.87	59.44	57.29	45.24	44.77	35.82	49.49	7.84	14.27	13.19
WB053	Hordeum	vulgare ssp. vulgare		HOR 2591	New Zealand					yes	yes	no		Spring	6	C	71.61	77.12	195.97	187.51	213	69.45	94.91	84.79	80.79	60.86	61.54	49.93	59.14	63.78	11.65	14.53	12.51
WB054	Hordeum	vulgare ssp. vulgare		HOR 2551	Ethiopia	9	40.3333			yes	yes	no	Landrace	Spring	2	E	70.02	73.86	188.99	175.09	213.63	81.34	92.35	82.84	93.07	76.66	48.67	47.72	50.09	50.14	10.95	13.15	12.76
WB055	Hordeum	vulgare ssp. vulgare		HOR 2932	Ethiopia					yes	yes	no	Landrace	Spring	6	E	83.79	86.46	196.17	NA	NA	78.42	108.59	77	NA	NA	50.05	50.27	NA	NA	9.95	13.32	NA
WB056	Hordeum	vulgare ssp. vulgare		HOR 3075	Ethiopia					yes	yes	no	Landrace	Spring	6	E	80.3	84.33	200	188.63	226.66	74.17	93.76	62.76	75.62	66.72	46.29	45.59	52.19	55.17	9.7	13.5	13.05
WB057	Hordeum	vulgare ssp. vulgare		HOR 3271	Germany			48.5	11.4	yes	yes	yes	Cultivar	Spring	2	A	75.58	82.14	197.55	193.52	230.88	68.72	101.35	76.2	72.82	86.81	56.45	55.88	46.37	55.14	10.02	11.77	10.41
WB058	Hordeum	vulgare ssp. vulgare		HOR 3275	China					yes	yes	no	Cultivar	Spring	6	F	79.33	86.21	198.79	191.81	NA	92.92	116.19	84.17	75.97	NA	43.03	36.98	36.84	NA	8.33	11.24	NA
WB059	Hordeum	vulgare ssp. vulgare		HOR 3726	USA					yes	yes	no		Spring	6	F	64.89	73.43	190.57	173.13	217.74	72.44	96.58	84.06	95.13	79.68	41.04	29.49	NA	36.97	NA	NA	NA
WB060	Hordeum	vulgare ssp. vulgare		HOR 3988	India					yes	yes	no	Landrace	Spring	6	F	67.7	79.42	189.35	179.32	205.93	57.81	91.54	46.19	62.28	62.99	37.59	27	49.07	37.5	6.19	7.86	8
WB061	Hordeum	vulgare ssp. vulgare		HOR 4031	India					yes	yes	no	Landrace	Spring	6	F	69.57	76.47	197.47	186.31	218.89	69.64	95.01	68.13	90.27	85.96	47.94	50.82	42.08	53	2.02	3.52	1.21
WB062	Hordeum	vulgare ssp. vulgare		HOR 4060	Israel					yes	yes	no		Spring	2	D	65.15	73.11	191.89	177.43	213.03	53.09	57.12	58.94	65.36	42.2	54.95	59.27	43.85	61.56	10.41	11.77	11.48
WB063	Hordeum	vulgare ssp. vulgare		HOR 4400	Eritrea					yes	yes	no		Spring	2	A	80.5	90.81	201.07	194.23	229.67	74.63	88.08	74.05	66.72	68.7	49.54	49.47	51.04	47.78	9.12	11.48	9.43
WB064	Hordeum	vulgare ssp. vulgare	BATNA	10664	Algeria					yes	yes	no	Landrace	Spring	6	B	79.64	91.51	198.14	NA	225.17	84.76	126.08	97.27	NA	105.07	39.34	29.98	NA	41.08	9.45	12.85	10.82
WB065	Hordeum	vulgare ssp. vulgare	MAROCAINE O79	11193	Morocco					yes	yes	no	Landrace	Spring	6	C	67.98	75.71	196.03	180.36	216.96	64.76	87.52	78.89	87.51	70.94	54.2	45.83	49.07	55.13	9.9	12.84	11.47
WB066	Hordeum	vulgare ssp. vulgare	MAROCCO	11194	Morocco					yes	yes	no	Landrace	Spring	6	C	70.7	76.62	196.09	187.94	218.67	65.75	86.07	74.32	82.21	50.36	58.43	56.89	57.37	56.49	11.19	13.53	14.45
WB067	Hordeum	vulgare ssp. vulgare	OM21	11496	Morocco					yes	yes	no	Landrace	Spring	6	C	73.9	82.22	200.4	186.01	223.91	72.33	102.11	85.29	101.61	67.49	50.97	49.73	56.4	52.23	11.32	14.08	10.44
WB068	Hordeum	vulgare ssp. vulgare	OSIRIS~US RHYN	11506	Algeria					no	no	no					66.9	77.96	192.57	180.71	213.2	73.79	102.5	81.27	97.77	70.31	45.87	47.1	48.74	47.72	9.58	11.1	11.89
WB069	Hordeum	vulgare ssp. vulgare	RABAT	11563	Morocco					yes	yes	no	Landrace	Spring	2	D	60.6	71.93	189.14	175.58	209.36	49.17	60.89	55.92	61.32	54.43	60.93	62.5	54.9	62.63	8.05	9.42	8.71
WB070	Hordeum	vulgare ssp. vulgare	TUNISIE 1451	11678	Tunisia					yes	yes	no	Landrace	Spring	6	C	68.04	76.19	197.27	183.39	218.93	75.01	93.71	75.08	83.89	67.6	57.63	58.58	55.83	58.07	8.77	12.63	12.54
WB071	Hordeum	vulgare ssp. vulgare	TUNISIE 1458	11679	Tunisia					yes	yes	no	Landrace	Spring	6	C	67.57	73.95	191.67	180.53	214.97	71.92	88.38	80.2	85.07	76.58	58.55	59.42	57.63	51.74	10.65	13.02	8.99
WB072	Hordeum	vulgare ssp. vulgare	TUNISIE 4A	11680	Tunisia					no	no	no					65.76	76.94	196.59	185.25	222.2	78.88	100.48	82.15	95.41	71.63	61.12	53.78	59.33	59.33	12.02	13.46	12.66
WB073	Hordeum	vulgare ssp. vulgare		HOR 5188	Ethiopia	9	35.5			no	no	no					77.6	81.38	199.82	185.2	224.42	92.75	109.22	85.76	90.88	77.53	50.13	44.94	49.27	52.32	11.22	14.72	9.7
WB074	Hordeum	vulgare ssp. vulgare		HOR 5342	Ethiopia	12.5833	39.5			yes	yes	no	Landrace	Spring	6	E	73.92	82.94	191.03	189.45	222.16	88.26	115.65	83.94	89.46	87.65	51.23	56.87	53.38	53.14	7.72	14.05	8.2
WB075	Hordeum	vulgare ssp. vulgare		HOR 5593	Ethiopia	8.99508	37.8476			no	no	no					73.64	82.94	202.52	188.48	222.41	67.47	93.58	80.07	95.07	79.22	52.7	42	48.56	50.24	NA	NA	NA
WB076	Hordeum	vulgare ssp. vulgare		HOR 5865	Ethiopia	9.14435	39.0356			no	no	no					75.63	85.03	197.26	192.94	229.11	84.83	111.71	85.99	68.53	79.83	46.05	45.17	39.69	43.93	7.73	8.36	8.9
WB077	Hordeum	vulgare ssp. vulgare		HOR 3292	Ethiopia	9.01667	38.7333			yes	yes	no	Landrace	Spring	2	E	74.37	81.03	192.9	183.41	220.1	68.81	91.91	67.55	80.37	76.64	53.27	56.78	54.84	54.95	12.95	16.25	13.39
WB078	Hordeum	vulgare ssp. vulgare		HOR 3294	Ethiopia	9.01667	38.7333			yes	yes	no	Landrace	Spring	2	E	74.67	80.2	195.54	188.11	222.94	70.16	78.03	67.49	69.5	68.04	52.81	38.89	NA	57.81	11.72	13.48	12.47
WB079	Hordeum	vulgare ssp. vulgare		HOR 6253	Ethiopia	8.76667	38.9333			no	no	no					71.66	77.94	191.71	184.69	223.1	76.51	82.43	65.08	87.14	60.66	51.55	51.71	55.7	46.08	13.68	14.55	15.45
WB080	Hordeum	vulgare ssp. vulgare		HOR 9920	Ethiopia					no	no	no					71.09	80.5	196.27	NA	224.32	65.79	85.14	71.89	NA	52.02	34.26	38.1	NA	37.52	9.11	11.48	12.04
WB081	Hordeum	vulgare ssp. vulgare		HOR 3536	Ethiopia	9	40.3333			no	no	no					70.24	81.49	198.47	189.33	222.4	74.72	85.12	70.17	70.15	65	59.26	55.87	51.6	56.54	11.02	13.91	9.98
WB082	Hordeum	vulgare ssp. vulgare		HOR 10310	Ethiopia					no	no	no					82.86	84.32	198.97	188.87	224.79	89.53	99.3	87.12	88.16	77.47	50.42	50.76	53.68	59.46	11.67	12.7	13.04
WB083	Hordeum	vulgare ssp. vulgare		HOR 10508	Ethiopia					no	no	no					77.4	85.49	196.02	183.39	223.23	66.48	100.27	83.23	76.17	78.58	39.47	37.57	42.92	41.45	10.65	12.91	11.86
WB084	Hordeum	vulgare ssp. vulgare		HOR 10509	Ethiopia					no	no	no					74	85.51	194.67	191.81	224.05	77.95	105.04	87.21	71.28	77.01	41.11	40.51	39.2	41.43	8.76	11.74	9.96
WB085	Hordeum	vulgare ssp. vulgare		HOR 8658	Egypt					no	no	no					68.4	74.52	196.01	178.06	218.04	65.97	69.23	66.86	73.61	53.86	55.21	62.11	55.01	64.02	9.6	13.68	11.61
WB086	Hordeum	vulgare ssp. vulgare		HOR 3592	Ethiopia					no	no	no					71.54	82.67	192.08	191.38	223.05	70.38	90.61	77.58	74.53	74.56	55.1	60.4	51.79	61.33	11.86	15.68	13.62
WB087	Hordeum	vulgare ssp. vulgare		HOR 3600	Ethiopia					no	no	no					68.58	80.89	191.82	191.04	224.78	83.12	91.11	68.72	80.21	70.47	48.83	44.54	54.66	59.96	12	16.59	15.19
WB088	Hordeum	vulgare ssp. vulgare		HOR10761	Ethiopia	6	38.25			yes	yes	no	Landrace	Spring	2	E	74.63	86.55	192.68	187.04	222.62	71.94	94.85	80.5	71.66	80.81	54.73	57.76	49.18	50.72	8.36	12.96	12.48
WB089	Hordeum	vulgare ssp. vulgare		HOR10162	Libya	32.48	21.1264			yes	yes	yes	Landrace	Spring	2	C	61.99	71.37	191.29	177.43	208.79	48.79	65.82	71.77	68.15	47.66	65.91	39.84	60.68	71.33	13.44	14.36	12.63
WB090	Hordeum	vulgare ssp. vulgare		HOR10169	Libya	32.48	21.1264			yes	yes	no	Landrace	Spring	2	A	63.82	74.89	190.92	NA	208.81	62.17	73.93	59.9	NA	59.78	55.17	52.97	NA	57.52	10.63	NA	11.06
WB091	Hordeum	vulgare ssp. vulgare		HOR10280	Libya	26.8031	13.5333			yes	yes	yes	Landrace	Spring	2	B	64.14	75.71	192.2	179.74	208.55	66.75	77.96	66.64	68.99	63.27	56.94	53.5	48.24	60.96	11.84	11.95	12.07
WB092	Hordeum	vulgare ssp. vulgare		HOR 4469	Syria					no	no	no					77.98	75.21	192.01	184.04	216.69	76.98	89.09	74.95	82.96	74.93	62.32	61.27	50.91	64.52	10.21	11.83	11.34
WB093	Hordeum	vulgare ssp. vulgare		HOR 4288	Ethiopia	9	40.3333			no	no	no					69.25	83.99	196.06	186.11	224.53	74.64	86.52	75.4	80.46	60.05	54.84	47.9	51.48	60.33	11.74	14.56	11.66
WB094	Hordeum	vulgare ssp. vulgare		HOR 1683	Morocco	31.7417	-7.0925			yes	yes	yes	Landrace	Spring	6	C	67.79	74.99	192.08	185.93	210.88	67.33	87.34	82.77	85.39	70.58	56.59	60.05	57.13	63.76	12.51	13.07	12.41
WB095	Hordeum	vulgare ssp. vulgare		HOR 7326	Morocco	31.7417	-7.0925			yes	yes	yes	Landrace	Spring	6	C	70.06	77.38	196.21	181.53	216.91	63.24	79.9	64.16	72.11	68.26	58.09	51.41	59.04	61.89	11.94	16.09	12.6
WB096	Hordeum	vulgare ssp. vulgare		HOR 7327	Morocco	31.7417	-7.0925			yes	yes	yes	Landrace	Spring	6	C	68.31	74.16	193.32	177.58	213.07	64.87	86.34	73.23	77.84	69.32	55.23	48.57	55.59	56.63	10.23	12.97	13.67
WB097	Hordeum	vulgare ssp. vulgare		HOR 7328	Morocco	31.7417	-7.0925			yes	yes	yes	Landrace	Spring	6	C	68.49	73.8	192.65	183.39	223.25	68.96	82.07	81.12	78.17	61.76	57.5	58.65	55.65	61.3	11.21	13	10.87
WB098	Hordeum	vulgare ssp. vulgare		HOR 7329	Morocco	31.7417	-7.0925			yes	yes	yes	Landrace	Spring	6	C	61.85	72.34	190.39	173.61	206.23	59.39	81.32	68.36	76.66	62.6	59.05	54.17	59.11	60.65	12.06	13.82	12.28
WB099	Hordeum	vulgare ssp. vulgare		HOR 4450	Ethiopia	9.01667	38.7333			yes	yes	no	Landrace	Spring	2	A	90.92	92.69	202.64	217.86	231.95	71.73	97.62	82.2	NA	85.11	42.23	49.55	NA	44.95	8.07	NA	10.38
WB100	Hordeum	vulgare ssp. vulgare	Barke IPK (Seq)		Germany					yes	no	no					83.11	90.71	199.81	196.84	NA	74.75	78.23	75.16	54.54	NA	64.58	67.78	NA	NA	11.8	14.13	NA
WB101	Hordeum	vulgare ssp. vulgare	Morex IPK (Seq)		USA			48.5067	-111.856	yes	yes	yes	Cultivar	Spring	6	B	69.94	84.56	191.17	181.55	221.21	78.89	103.9	87.13	73.66	72.68	47.61	40.08	45.85	44.17	8.65	9.09	11.17
WB102	Hordeum	vulgare ssp. vulgare	Beatrix-gebeizt		Germany			48.5	11.4	yes	yes	yes	Cultivar	Spring	2	A	73.8	88	192.41	191.35	224.61	62.55	72.76	60.1	55.1	49.57	61.13	62.41	57.41	66.35	11.18	12.87	12.66
WB103	Hordeum	vulgare ssp. vulgare	Djamila-gebeizt		Germany			48.5	11.4	yes	yes	yes	Cultivar	Spring	2	A	79.79	90.93	200.97	199.21	238.59	58.69	74.42	67.57	54.43	58.96	57.02	51.61	44.27	58.68	9.85	11.31	10.14
WB104	Hordeum	vulgare ssp. vulgare	Eunova-gebeizt		Austria			48.2	15.8	yes	yes	yes	Cultivar	Spring	2	A	75.41	85.53	195.82	193.05	224.6	67.86	86.76	73.8	59.85	63.09	61.78	43.1	NA	55.86	9.34	12.51	12.19
WB105	Hordeum	vulgare ssp. vulgare	Streif-gebeizt		Germany			48.5	11.4	yes	yes	yes	Cultivar	Spring	2	A	75.36	87.85	191.92	192.01	225.04	60.84	76.59	59.92	49.33	55.51	61.15	60.17	49.08	61.57	10.73	13.78	14.23
WB106	Hordeum	vulgare ssp. vulgare	Ursa-gebeizt		Germany			48.5	11.4	yes	yes	yes	Cultivar	Spring	2	A	76.01	88.08	196.19	189.27	229.83	68.37	81.59	63.32	66.14	57.2	58.86	57.79	51.87	55.89	10.07	12.12	13.22
WB107	Hordeum	vulgare ssp. vulgare	Victoriana-gebeizt		Austria			48.2	15.8	yes	yes	yes	Cultivar	Spring	2	A	77.66	88.22	195.82	193.29	229.95	63.4	69.61	74.02	56.05	57.81	59.21	53.43	52.06	61.84	9.67	11.62	11.31
WB108	Hordeum	vulgare ssp. vulgare	Tadmor-IPK		Syria					yes	yes	no	Landrace	Spring	2	D	63.5	78.03	189.18	177.74	208.29	50.79	74.69	65.34	64.81	48.83	48.08	51.87	54.62	48.7	6.17	8.5	8.58
WB109	Hordeum	vulgare ssp. vulgare	Arta-IPK		Syria					yes	yes	no	Landrace	Spring	2	D	62.11	84.55	190.24	173.49	212.55	43.06	74.34	55.01	58.32	47.62	53.29	56.78	56.83	66.46	8.12	9.88	12.27
WB110	Hordeum	vulgare ssp. vulgare	IG 128089	BCC 0003	Afghanistan	34.633	65.75			no	no	no					66.5	73.87	190.51	178.94	215.7	82.36	80.16	70.62	73.94	68.41	50.62	53.11	46.47	56.03	6.87	8.8	7.81
WB111	Hordeum	vulgare ssp. vulgare	IQ 70061	BCC 0093	Iraq					yes	yes	no	Landrace		2	A	62.81	71.07	188.48	172.02	216.63	69.2	92.68	71.13	81.67	75.8	58.9	58.73	58.37	59	10.34	13.4	12.25
WB112	Hordeum	vulgare ssp. vulgare	IG 128216	BCC 0118	Libya	26.47	14.38			no	no	no					60.82	70.69	NA	175.46	210.19	72.06	82.12	NA	58.66	50.54	39.18	NA	36.79	26.9	7.71	13.42	10.83
WB113	Hordeum	vulgare ssp. vulgare	IG 31903	BCC 0126	Morocco	31.37	-5.79			yes	yes	no	Landrace		6	C	69.14	77.13	196.19	184.42	222.71	65.83	90.88	77.65	88.63	58.72	51.57	45.64	54.35	52.78	8.31	11.48	11.31
WB114	Hordeum	vulgare ssp. vulgare	IG 31925	BCC 0129	Morocco	33.6333	-6.28333			yes	yes	no	Landrace		6	C	69.63	76.13	192.16	183.75	217.97	72.27	96.37	84.03	99.39	67.14	56.08	62.78	56.13	66.33	8.94	12.98	11.83
WB115	Hordeum	vulgare ssp. vulgare	IG 32019	BCC 0149	Morocco	34.4333	-4.65			yes	yes	no	Landrace		6	C	67.02	76.1	193.01	184.53	214.72	67.73	86.08	88.91	95.6	67.71	60.06	57.31	57.17	54.96	12.78	15.44	11.8
WB116	Hordeum	vulgare ssp. vulgare	IG 32086	BCC 0161	Morocco	34.95	2.33			no	no	no					65.49	72.95	192.6	184.61	217.88	76.38	93.12	83.26	83.32	74.13	57.47	62.31	56.34	59.95	12.53	13.31	11.89
WB117	Hordeum	vulgare ssp. vulgare	Shayir IG 32973	BCC 0167	Oman	22.6667	57.3333			yes	yes	no	Landrace		6	C	91.26	69.67	188.97	179.24	208.55	57.98	81.52	80.35	70.1	76.19	54.48	57.77	51.32	57	9.43	14.7	12.74
WB118	Hordeum	vulgare ssp. vulgare	IG 128104	BCC 0173	Pakistan	36.5	73.14			yes	yes	no	Landrace		6	F	72.58	81.65	191.93	191.4	224.76	67.35	100.18	66.1	48.64	55.49	33.98	39.35	NA	NA	8.97	9.33	14.77
WB119	Hordeum	vulgare ssp. vulgare	IG 31424	BCC 0190	Syria	36.8333	40.0722			yes	yes	no	Landrace		2	D	64.13	82.34	192.66	183.84	218.16	54.73	88.59	74.13	72.1	59.49	52.58	53.64	52.02	56.8	6.41	8.73	10.09
WB120	Hordeum	vulgare ssp. vulgare	IG 31444	BCC 0192	Syria	36.3889	38.9597			yes	no	no					69.85	85.98	200.79	195.4	228.23	84.3	112.24	100.6	92.81	68.01	40.39	37.75	38.91	NA	NA	NA	NA
WB121	Hordeum	vulgare ssp. vulgare	IG 31513	BCC 0195	Syria	33.8167	36.5442			yes	yes	no	Landrace		2	D	66.76	75.71	189	183.42	214.52	46.98	70.03	61.23	68.1	53.04	64.32	65.68	59.26	65.67	8.12	8.72	10.82
WB122	Hordeum	vulgare ssp. vulgare	K-14943	BCC 0218	Tajikistan					yes	yes	no	Landrace		6	F	72.01	81.83	195.38	196.68	232.91	54.22	75.67	71.15	NA	59.6	45.76	37.32	NA	NA	8.24	NA	10.07
WB123	Hordeum	vulgare ssp. vulgare	K-10628	BCC 0219	Tajikistan					yes	yes	no	Landrace		6	C	79.28	82.05	204.27	198.03	232.03	65.55	92.21	85.89	83.56	81.81	41.14	34	43.09	NA	11.27	12.13	10.4
WB124	Hordeum	vulgare ssp. vulgare	Xin Mai 1 Hao	BCC 0421	China					yes	yes	no	Cultivar	Spring	6	C	64.75	74.41	190.39	182.4	208.76	66.83	87.69	75.72	91.36	64.57	55.54	54.22	49.94	53.73	11.28	12.03	12.65
WB125	Hordeum	vulgare ssp. vulgare	Gang Tuo Qing Ke 1 hao	BCC 0423	China			30.5728	104.067	yes	yes	yes	Cultivar	Spring	6	F	83.78	86.31	198.64	201.01	237.42	79.14	118.17	85.7	67.27	80.06	51.62	44.47	NA	45.92	10.85	12.12	12.3
WB126	Hordeum	vulgare ssp. vulgare	E Dong 85-1	BCC 0427	China					yes	yes	no		Spring	2	D	62.83	77.51	188.31	175.63	216.17	62.84	86.78	82.68	68.35	67.18	55.35	56.07	49.6	59.71	10.58	10.27	12.63
WB127	Hordeum	vulgare ssp. vulgare	Fu 8	BCC 0432	China					yes	yes	no		Spring	2	A	72.07	88.17	196.73	190.31	224.31	65.14	85.6	68.08	63.49	68.35	55.91	52.87	46.7	54.49	10.09	10.57	7.99
WB128	Hordeum	vulgare ssp. vulgare	Vladivostok	BCC 0436	China			43.8171	125.323	yes	yes	yes	Cultivar	Spring	6	B	79.53	88.57	196.6	191.34	226.19	68.27	122.42	95.03	94.36	79.05	41.66	34.7	38.07	42.72	9.55	10.67	10.38
WB129	Hordeum	vulgare ssp. vulgare	Manchuria Native 1	BCC 0438	China			43.8171	125.323	yes	yes	yes	Cultivar	Spring	6	F	69.17	73.56	195.68	188.57	223.87	76.07	100.64	85.78	83.62	91.26	46.67	41.29	43.15	46.85	8.95	9.7	9.27
WB130	Hordeum	vulgare ssp. vulgare	Fengtien Black	BCC 0439	China			43.8171	125.323	yes	yes	yes	Cultivar	Spring	6	F	67.7	76.55	195.14	180.33	221.63	78.27	102.5	82.69	86.54	75.62	36.93	42.72	39.77	41.93	8.26	10.51	9.04
WB131	Hordeum	vulgare ssp. vulgare	Harbin Native	BCC 0446	China			43.8171	125.323	yes	yes	no	Cultivar	Spring	6	B	73.45	81.93	195.27	189.32	NA	86.25	124.25	83.15	100.2	NA	37.59	35.28	38.15	NA	8.06	9.11	NA
WB132	Hordeum	vulgare ssp. vulgare	Mulan	BCC 0447	China			43.8171	125.323	yes	yes	yes	Cultivar	Spring	6	B	74.05	85.44	196.26	187.55	222.25	94.01	129.1	78.9	88.59	91.37	43.74	34.37	40.75	NA	9.55	11.22	10.74
WB133	Hordeum	vulgare ssp. vulgare	Itu Native	BCC 0502	China			36.0671	120.383	yes	yes	yes	Cultivar	Spring	6	F	64	70.89	189.99	177.71	218.02	56.1	92.39	59.44	75.59	67.13	35.05	38.35	43.86	44.07	8.35	NA	9.62
WB134	Hordeum	vulgare ssp. vulgare	Rajkiran	BCC 0524	India					yes	yes	no	Cultivar	Spring	6	C	63.79	71.23	NA	181.5	212.35	45	50.49	NA	47.97	34.09	43.83	NA	41.26	41.19	5.24	7.85	5.74
WB135	Hordeum	vulgare ssp. vulgare	C-138	BCC 0526	India					yes	yes	no		Spring	6	F	66.83	74.8	192.07	176.3	224.81	55.36	73.62	66.84	57.26	51.47	46.06	39.43	40.37	45.6	9.54	12.52	10.92
WB136	Hordeum	vulgare ssp. vulgare	BHS169	BCC 0527	India					no	no	no					59.24	72.95	191.6	180.96	218.15	58.14	66.59	44.02	57.73	65.03	54.49	55.45	47.26	57.56	7.91	9.09	9.15
WB137	Hordeum	vulgare ssp. vulgare	Ratna	BCC 0532	India					yes	yes	no	Cultivar	Spring	6	D	57.99	78	195.86	182.6	NA	41.38	67.69	57.27	54.73	NA	44.45	39.2	44.43	NA	11.19	11.58	NA
WB138	Hordeum	vulgare ssp. vulgare	Lakhan	BCC 0533	India					yes	yes	no	Cultivar	Spring	6	F	59.01	68.66	189.1	177.03	208.37	61.03	60.74	60.5	62	46.45	43.11	52.25	48.37	49.81	8.41	12.65	10.87
WB139	Hordeum	vulgare ssp. vulgare	PL 172	BCC 0535	India			26.9124	75.7873	yes	yes	yes	Cultivar	Spring	6	B	66.25	72.86	185.81	172.04	211.19	47.75	70.44	57.88	54.66	50.2	49.34	46.77	NA	49.21	9.43	9.15	8.2
WB140	Hordeum	vulgare ssp. vulgare	Rewari	BCC 0538	India					yes	yes	no	Cultivar	Spring	6	F	57.53	71.79	190.56	176.07	NA	49.23	55.12	52.56	56.21	NA	51.31	55.22	47.43	NA	9.21	12.47	NA
WB141	Hordeum	vulgare ssp. vulgare	Churtanchan 1	BCC 0551	India					yes	yes	no	Cultivar	Spring	6	F	76.15	84.52	203.81	192.68	237.89	69.68	93.6	64.92	76.78	62.99	59.32	51.35	46.43	NA	6.71	9.8	9.65
WB142	Hordeum	vulgare ssp. vulgare	Pandukeshwar 2	BCC 0577	India					yes	yes	no	Cultivar	Spring	6	F	67.25	NA	192.12	180.87	215.89	61.24	NA	76.98	74.39	59.92	NA	50.6	46.15	55.32	NA	7.8	7.18
WB143	Hordeum	vulgare ssp. vulgare	Bijoria	BCC 0579	India					yes	yes	no	Cultivar	Spring	6	F	64.56	70.47	191.46	176.99	212.44	62.78	76.57	62.6	73.31	60.78	40.06	44.3	37.3	41.64	7.01	6.88	6.88
WB144	Hordeum	vulgare ssp. vulgare	Bana	BCC 0581	India					yes	yes	no	Cultivar	Spring	6	F	60.37	66.36	NA	172.84	205.8	62.89	70.62	NA	78.28	56.46	43.39	NA	36.84	43.38	5.42	6.2	7.31
WB145	Hordeum	vulgare ssp. vulgare	Dairokkaku	BCC 0625	Japan			36.6486	138.195	yes	yes	yes	Cultivar	Spring	6	F	62.71	70.88	193.45	187.05	219.18	60.97	87.35	70.25	70.97	61.46	43.25	41.03	36.04	49.98	2.13	4.05	3.82
WB146	Hordeum	vulgare ssp. vulgare	Nigatsuko	BCC 0642	Japan					yes	yes	no	Cultivar	Spring	6	F	63.23	71.49	201	185.4	226.66	59.92	83.9	63.35	74.75	83.71	41.36	30.97	39.77	43.87	10.58	13.53	9.85
WB147	Hordeum	vulgare ssp. vulgare	Buhobori	BCC 0666	Republic of Korea			35.7175	127.153	yes	yes	yes	Cultivar	Spring	6	F	67.56	71.72	186.88	178.34	208.4	56.94	87.74	72.39	80.55	70.5	39.42	36.24	42.97	45.36	8.51	11.29	7.87
WB148	Hordeum	vulgare ssp. vulgare	Namhaebori	BCC 0667	Republic of Korea			35.7175	127.153	yes	yes	yes	Cultivar	Spring	6	F	65.02	72.07	190.13	179.22	211.3	63.85	79.89	74.45	82.52	78.75	45.9	44.2	48.14	42.08	8.51	10.49	8.85
WB149	Hordeum	vulgare ssp. vulgare	Hyanmaeg	BCC 0675	Republic of Korea			35.7175	127.153	yes	yes	yes	Cultivar	Spring	2	A	71.54	79.38	188.13	176.71	208.79	85.07	108.8	75.1	84.48	87.7	48.69	54.16	47.57	47.51	8.71	10.61	10.5
WB150	Hordeum	vulgare ssp. vulgare	Tongyeong Covered 1	BCC 0695	Republic of Korea			35.4606	128.213	yes	yes	yes	Cultivar	Spring	6	F	74.8	77.37	196	188.66	228.9	58.15	89.46	71.57	82.24	68.67	45.2	49.49	43.7	50.67	10.71	12.65	12.29
WB151	Hordeum	vulgare ssp. vulgare	Sariweon Yugmobori 1	BCC 0718	Republic of Korea			38.2007	125.478	yes	yes	yes	Cultivar	Spring	6	F	85.59	74.06	195.02	190.94	219.94	75.7	120.8	88.42	72.49	90.58	45.43	38.59	NA	45.82	9.08	9.36	9.94
WB152	Hordeum	vulgare ssp. vulgare	Gupo Covered 2	BCC 0729	Republic of Korea			35.4606	128.213	yes	yes	yes	Cultivar	Spring	6	F	78.94	84.48	194.56	185.34	223.99	36.19	78.63	56.84	39.78	56.09	25.76	27.93	NA	35.35	1.26	0.87	0.61
WB153	Hordeum	vulgare ssp. vulgare	Gho 4	BCC 0732	Nepal					yes	yes	no	Landrace	Spring	6	F	67.29	NA	192.88	182.67	212.23	65.2	NA	63.1	65.56	65.56	NA	45.46	39.03	51.99	NA	9.23	10.03
WB154	Hordeum	vulgare ssp. vulgare	Macha Khola 1	BCC 0745	Nepal					yes	yes	no	Landrace	Spring	6	F	71.23	77.51	197.97	181.12	221.32	64.44	88.55	75.7	75.58	43.86	47.95	38.2	44.61	NA	1.46	2.88	2.68
WB155	Hordeum	vulgare ssp. vulgare	Kagbeni 2	BCC 0759	Nepal					yes	yes	no	Landrace	Spring	6	F	67.72	76.79	191.82	196.54	223.03	76.32	95.06	69.02	NA	65.65	50.56	52.51	NA	NA	9.56	NA	13.64
WB156	Hordeum	vulgare ssp. vulgare	Ulleri 10	BCC 0766	Nepal	28.3561	83.7361			yes	yes	no	Landrace	Spring	6	F	69.76	77.26	192.52	178.25	NA	68.61	87.79	77.68	76.77	NA	49.83	42.55	41.97	NA	NA	1.05	NA
WB157	Hordeum	vulgare ssp. vulgare	Ulleri 20	BCC 0768	Nepal	28.3561	83.7361			yes	yes	no	Landrace	Spring	6	F	66.49	73.92	193.12	180.76	219.86	65.64	103	77.41	73.21	59.47	45.42	39.87	42.28	NA	4.2	7.88	7.72
WB158	Hordeum	vulgare ssp. vulgare	TKN24b	BCC 0776	Nepal	27.7	85.33			yes	yes	yes	Landrace	Spring	6	B	70.78	77.31	189.91	175.21	212.81	80.43	91.12	83.75	73.72	67.03	34.32	35.66	40.04	37.86	8	10.14	8.19
WB159	Hordeum	vulgare ssp. vulgare	AC Oxbow	BCC 0801	Canada			53.5444	-113.491	yes	yes	no	Cultivar	Spring	2	A	61.54	77.63	NA	174.3	208.14	50.63	70.43	NA	61.37	51.42	46.02	NA	50.03	49.91	8.91	10.3	9.57
WB160	Hordeum	vulgare ssp. vulgare	Aliso	BCC 0806	Mexico			21.019	-101.257	yes	yes	no	Cultivar	Spring	6	B	73.91	78.67	196.15	182.04	220.29	67.84	89.8	75.66	70.02	68.92	47.15	49.86	48.44	48.32	10.49	13.79	11.86
WB161	Hordeum	vulgare ssp. vulgare	Arupo	BCC 0812	Mexico			21.019	-101.257	yes	yes	no	Cultivar	Spring	2	A	59.15	72.98	191.8	184.34	219.4	46.31	47.75	50.26	47.84	32.18	55.95	49.39	48.32	59.75	9.18	10.8	10.58
WB162	Hordeum	vulgare ssp. vulgare	Beecher	BCC 0817	USA					yes	no	no					61.3	71.19	187.66	177.53	210.33	63.92	80.35	76.58	80.62	74.01	57.72	52.32	54.54	61.09	11.72	14.58	9.65
WB163	Hordeum	vulgare ssp. vulgare	Belford	BCC 0818	USA					yes	yes	no	Cultivar	Spring	6	C	72.45	81.28	201.09	192.7	225.77	82.93	95.34	81.8	75.35	67.6	55.11	34.23	40.19	50.1	NA	NA	NA
WB164	Hordeum	vulgare ssp. vulgare	Chia	BCC 0844	Colombia					yes	yes	no	Cultivar	Spring	6	F	68.82	79.02	192.53	180.75	217.56	75.95	93.89	72.38	66.57	71.54	47.84	52.6	40.79	51.89	7.75	12.1	9.95
WB165	Hordeum	vulgare ssp. vulgare	Compana	BCC 0847	USA			48.5067	-111.856	yes	yes	yes	Cultivar	Spring	2	D	68.21	84.26	195.82	188.04	223.66	61.28	83.4	70.96	76.36	70.78	61.8	66.72	58	61.67	9.17	10.67	9.73
WB166	Hordeum	vulgare ssp. vulgare	Diamond	BCC 0852	Canada			53.5444	-113.491	yes	yes	yes	Cultivar	Spring	6	B	72.51	78.74	197.02	183.22	218.08	72.06	96.92	75.09	83.01	59.57	50.82	51.62	48.33	51.23	10.22	11.36	11.21
WB167	Hordeum	vulgare ssp. vulgare	FNC 1	BCC 0860	Uruguay					yes	yes	no		Spring	2	A	59.31	70.19	185.9	178.44	209.86	55.03	77.25	60.68	64.79	61.99	53.57	49.66	58.23	52.38	12.56	15.17	10.94
WB168	Hordeum	vulgare ssp. vulgare	Gobernadora	BCC 0869	Mexico			21.019	-101.257	yes	yes	no	Cultivar	Spring	2	B	66.64	79.3	190.18	180.03	218.11	64.7	80.42	66.35	78.35	68.27	59.33	59.24	51.22	66.72	10.12	12.52	10.29
WB169	Hordeum	vulgare ssp. vulgare	Hazen	BCC 0875	USA			48.5067	-111.856	yes	yes	yes	Cultivar	Spring	6	B	74.14	79.51	192.01	180.93	223.18	65.78	105.4	72.29	92.96	73.65	52.57	49.65	43.05	51.11	12.21	10.96	8.13
WB170	Hordeum	vulgare ssp. vulgare	Husky	BCC 0881	Canada			53.5444	-113.491	yes	yes	yes	Cultivar	Spring	6	B	70.04	89.18	195	184.75	227.79	75.2	102.43	85.74	69.42	86.73	42.34	34.14	49.15	46.85	7.72	10.64	10.66
WB171	Hordeum	vulgare ssp. vulgare	Kolla	BCC 0892	Bolivia					yes	yes	no	Cultivar	Spring	6	E	74.7	81.29	192.82	182.93	230.25	81.49	101.8	81.11	91.71	81.56	54.77	48.69	53.2	55.07	9.21	12.03	11.58
WB172	Hordeum	vulgare ssp. vulgare		HID 135						yes	no	no					76.73	84.85	191.53	190.96	220.08	70.39	106.71	82.52	82.53	88.23	33.11	NA	NA	31.55	10.22	NA	8.54
WB173	Hordeum	vulgare ssp. vulgare	Libra	BCC 0899	Chile					yes	yes	no	Cultivar	Spring	2	A	77.06	88.01	192.09	197.39	224.84	64.44	88.3	59.56	41.19	68.95	50.14	46.83	NA	51.04	10.3	12.6	11.46
WB174	Hordeum	vulgare ssp. vulgare	Manley	BCC 0903	Canada			53.5444	-113.491	yes	yes	yes	Cultivar	Spring	2	A	71.94	92.72	192.08	189.13	232.52	73.6	90.59	66.11	70.7	55.01	53.1	57.03	51.28	NA	9.37	13.36	15.31
WB175	Hordeum	vulgare ssp. vulgare	Munsing	BCC 0907	USA			48.5067	-111.856	yes	yes	yes	Cultivar	Spring	2	D	69.19	79.23	196.14	186.51	226.05	56.33	76.59	62.65	72.6	54.57	48.57	65.64	51.92	57.08	7.51	9.98	10.11
WB176	Hordeum	vulgare ssp. vulgare	Sacasco 1	BCC 0927	Peru					no	no	no					64.88	77.4	192.14	187.42	218.37	74.13	94.13	84.45	79.18	75.32	60.7	58.28	50.36	61.21	12.43	15.14	14
WB177	Hordeum	vulgare ssp. vulgare	Sanalta	BCC 0929	Canada					no	no	no					74.53	89.78	196.05	189.23	226.32	94.77	130.04	101.16	92.41	106.77	55.2	61.97	52.69	60.48	9.45	11.39	11.08
WB178	Hordeum	vulgare ssp. vulgare	HOR 930	HOR 0930	Turkey					no	no	no					75.66	82.27	201.17	196.83	228.4	70.47	105.28	85.04	102.27	78.26	48.43	42.51	49.48	48.14	9.96	11.32	11.02
WB179	Hordeum	vulgare ssp. vulgare	Unitan	BCC 0942	USA					no	no	no					76.94	79.85	201.06	196.84	231.86	75.5	104.58	91.9	87.86	80.61	49.44	44.26	47.58	51.28	8.61	12.15	9.84
WB180	Hordeum	vulgare ssp. vulgare	Apex	BCC 1367	Germany/Netherlands					yes	yes	no	Cultivar	Spring	2	A	78.32	88.02	194.79	192.47	226.24	70.4	92.29	69.73	50.8	62.23	58.46	54.2	52.09	57.45	11.13	14.18	11.93
WB181	Hordeum	vulgare ssp. vulgare	Aramier	BCC 1368	Netherlands			52.9	6.3	yes	yes	yes	Cultivar	Spring	2	A	73.58	87.74	194.54	190.84	225.92	67.02	83.72	60.13	56.93	65.13	53.37	45.65	44.7	55.17	11.47	14.39	11.51
WB182	Hordeum	vulgare ssp. vulgare	Beatrice	BCC 1370	France					no	no	no					68.38	86.63	191.88	190.71	227.63	69.46	92.38	62.08	67.58	66.45	59.15	62.02	53.57	57.45	12.14	15.54	14.1
WB183	Hordeum	vulgare ssp. vulgare	Beka	BCC 1371	France			49.1	4.6	yes	yes	yes	Cultivar	Spring	2	A	69.4	86.73	193.57	191.99	225.78	67.5	89.28	68.18	67.66	74.08	55.47	44.81	48.39	57.56	10.41	12.89	11.38
WB184	Hordeum	vulgare ssp. vulgare	Bielik	BCC 1372	Poland					no	no	no					79.89	88.05	197.99	192.28	225.53	70.45	91.01	75.46	61.53	70.57	50.46	50.24	46.08	57.64	9.52	12.87	11.81
WB185	Hordeum	vulgare ssp. vulgare	Blenheim	BCC 1373	United Kingdom			56.3	-3.7	yes	yes	yes	Cultivar	Spring	2	A	80.41	88.76	196.04	196.39	227.15	62.94	73.13	66.98	53.45	59.61	57.07	50.36	49.1	51.94	11.34	12.61	11.46
WB186	Hordeum	vulgare ssp. vulgare	Gambrinus	BCC 1374	Netherlands			52.9	6.3	yes	yes	yes	Cultivar	Spring	2	A	76.64	88.01	197.14	192.1	228.43	68.77	98.93	67.97	67.99	71.19	60.1	53.99	55.45	51.93	12.08	15.23	10.52
WB187	Hordeum	vulgare ssp. vulgare	Carlsberg II	BCC 1376	Denmark			56.3	9.1	yes	yes	yes	Cultivar	Spring	2	A	79.34	90.88	201.83	206.55	230.22	64.79	93.76	69.29	62.99	65.82	55.96	48.93	NA	55.46	11.47	13.93	9.22
WB188	Hordeum	vulgare ssp. vulgare	Ceres	BCC 1377	France					yes	yes	no	Cultivar	Spring	2	A	75.88	89.42	196.41	187.76	225.9	74.83	96.51	67.39	75.06	73.93	59.25	51.25	54.37	56.77	11.88	11.54	10.68
WB189	Hordeum	vulgare ssp. vulgare	Claret	BCC 1378	United Kingdom			56.3	-3.7	yes	yes	yes	Cultivar	Spring	2	A	75.48	90.11	193.21	191.25	230.88	74.25	90.57	71.16	64.98	71.29	53.86	50.26	49.71	50.96	8.57	12.82	10.69
WB190	Hordeum	vulgare ssp. vulgare	Diamant	BCC 1379	Czech Republic					no	no	no					74.74	88.52	193.98	187.68	229.21	77.08	92.99	72.55	74.61	77.78	54.25	53.13	52.21	51.99	12.36	13.22	11.22
WB191	Hordeum	vulgare ssp. vulgare		Sixtine	France					yes	yes	no	Cultivar	Winter	6	B	73.5	88.36	196.11	187.48	226.85	62.86	88.06	69.64	63.59	77.41	58.52	53.12	52.08	59.75	12.7	15.96	11.64
WB192	Hordeum	vulgare ssp. vulgare	Georgie	BCC 1381	United Kingdom			56.3	-3.7	yes	yes	yes	Cultivar	Spring	2	A	69.05	87.74	193.55	191.2	226.62	59.54	75.26	60.9	61.05	68.34	55.19	50.3	50.78	55.89	9.59	12.85	10.75
WB193	Hordeum	vulgare ssp. vulgare	Golden Promise	BCC 1382	United Kingdom			56.3	-3.7	yes	yes	yes	Cultivar	Spring	2	A	79.49	88.63	197.66	204.27	225.87	56.96	72.44	54.57	42.32	53.66	44.84	49.23	42.79	49.22	5.54	7.51	5.43
WB194	Hordeum	vulgare ssp. vulgare	Golf	BCC 1383	United Kingdom			56.3	-3.7	yes	yes	yes	Cultivar	Spring	2	A	78.35	88.65	192.07	190.78	222.82	61.79	78.11	71.43	65.01	53.97	64.66	52.81	54.75	52.43	13	15.69	14.66
WB195	Hordeum	vulgare ssp. vulgare	Grit	BCC 1384	Germany			48.5	11.4	yes	yes	yes	Cultivar	Spring	2	A	80.58	86.28	195.8	191.4	226.6	63.75	73.95	69.02	63.35	56.78	50.89	44.31	41.63	49.67	9.79	11.18	11.13
WB196	Hordeum	vulgare ssp. vulgare	Gryf	BCC 1385	Poland			52.8	16.5	yes	yes	yes	Cultivar	Spring	2	A	79.43	88.62	199.02	193.16	226.03	76.25	98.49	72.66	74.41	83.24	51.55	51.49	47.67	49.01	11.48	14.96	10.97
WB197	Hordeum	vulgare ssp. vulgare	Haisa II	BCC 1386	Germany			48.5	11.4	yes	yes	yes	Cultivar	Spring	2	A	77.53	87.7	196.45	189.28	233.1	80.93	101.82	72.08	79.13	86.1	45.44	50.58	52.5	57.91	7.65	11.85	9.71
WB198	Hordeum	vulgare ssp. vulgare	Hebe	BCC 1387	Netherlands			52.9	6.3	yes	yes	yes	Cultivar	Spring	2	A	74.89	86.35	196.13	197.47	222.59	71.81	89.99	74.02	71.6	82.87	53.85	52.55	51.49	55.54	9.92	12.37	11
WB199	Hordeum	vulgare ssp. vulgare	Hunter	BCC 1389	Ireland			52.2	-8.5	yes	yes	no	Cultivar	Spring	2	A	78.9	90.89	NA	197.86	228.68	69.35	96.21	NA	72.65	75.14	NA	NA	51.21	56.58	11.87	13.8	10.23
WB200	Hordeum	vulgare ssp. vulgare		HOR7531	Poland	49.4803	22.0694			yes	yes	yes	Landrace	Spring	2	A	75.16	86.4	199.01	202.44	222.67	77.51	100.23	78.11	63.91	89.26	54.05	50.38	49.17	52.18	9.13	11.16	10.47
WB201	Hordeum	vulgare ssp. vulgare	Isaria	BCC 1391	Germany			48.5	11.4	yes	yes	yes	Cultivar	Spring	2	A	79.06	88.75	200.01	192.79	236.39	80.06	114.33	86.6	85.43	76.59	47.43	41.36	47.86	44.72	9.23	11.86	13.56
WB202	Hordeum	vulgare ssp. vulgare	Kenia	BCC 1392	Denmark			56.3	9.1	yes	yes	no	Cultivar	Spring	2	A	75.29	88.91	197	192.07	NA	72.92	111.07	78.69	66.8	77.62	51.81	44.96	40.42	NA	8.14	10.36	11.96
WB203	Hordeum	vulgare ssp. vulgare	Mansholt, zweizeilig	BCC 1394	Netherlands			52.9	6.3	yes	yes	yes	Cultivar	Spring	2	B	75.82	87.25	196.14	186.95	229.38	76.53	112.29	82.72	81.95	90.26	55.66	60.2	52.09	58.57	8.12	11.47	8.63
WB204	Hordeum	vulgare ssp. vulgare	Menuet	BCC 1395	Netherlands			52.9	6.3	yes	yes	yes	Cultivar	Spring	2	A	75.46	87.8	196.13	189.16	227.33	64.42	85.12	70.08	64.43	67.91	55.5	47.13	50.4	54.16	9.92	13.78	9.58
WB205	Hordeum	vulgare ssp. vulgare	Mette	BCC 1396	Sweden			56.5	13.5	yes	yes	yes	Cultivar	Spring	2	A	71.56	85.65	196.75	197.1	225.93	59.01	79.15	59.77	47.91	63.74	57.87	53.51	42.65	59.63	10.52	12.83	11.03
WB206	Hordeum	vulgare ssp. vulgare	MFB 104	BCC 1397	Hungary			46.4	19.9	yes	yes	yes	Cultivar	Spring	2	A	74.3	86.42	192.49	192.25	223.55	74.04	97.3	75.13	77.13	77.19	53.15	43.92	48.81	53.66	6.32	13.12	11.57
WB207	Hordeum	vulgare ssp. vulgare	MK 42	BCC 1398	Hungary					yes	yes	no		Spring	2	A	77.48	86.21	193.33	186.74	219.68	76.26	101.74	72.59	83.37	76.13	48.97	40.94	47.68	52.44	8.04	10.52	10.73
WB208	Hordeum	vulgare ssp. vulgare	Nancy	BCC 1399	Sweden			56.5	13.5	yes	yes	yes	Cultivar	Spring	2	A	75.16	87.88	195.9	192.71	227.3	62.45	78.97	65.01	61.03	63.48	62.64	53.56	56.16	58.55	11.62	14.01	11.12
WB209	Hordeum	vulgare ssp. vulgare	Natasha	BCC 1400	France			49.1	4.6	yes	yes	no	Cultivar	Spring	2	A	81.64	86.78	196.08	NA	225.69	59.09	76.81	61.71	NA	64.34	55.88	60.73	NA	61.08	10.52	NA	13.71
WB210	Hordeum	vulgare ssp. vulgare	Ortolan	BCC 1401	Germany			48.5	11.4	yes	yes	yes	Cultivar	Spring	2	A	74.59	85.53	195.88	193.01	222.09	72.18	86.26	73.47	60.37	78.28	45.74	38.78	41.17	47.77	8.78	12.14	10.09
WB211	Hordeum	vulgare ssp. vulgare	Pallas	BCC 1402	Sweden			56.5	13.5	yes	yes	yes	Cultivar	Spring	2	A	77.27	91.9	196.68	189.63	229.12	64.07	90.58	63.99	59.83	72.65	51.22	61.05	46.69	52.18	9.6	11.18	10.55
WB212	Hordeum	vulgare ssp. vulgare	Perun	BCC 1403	Germany/Czech Republic			48.5	11.4	yes	yes	yes	Cultivar	Spring	2	A	74.41	83.5	194.67	193.65	222.88	64.79	72.29	67.6	62.82	60.91	50.75	54.84	48.75	56.03	11.16	13.97	12.33
WB213	Hordeum	vulgare ssp. vulgare		Fior 6814	Italy					yes	yes	no		Winter	2	B	81.74	97.97	192.04	192.09	222.2	59.14	83.8	64.47	73.76	63.78	65.46	59.35	56.53	63.26	13.85	14.55	13.21
WB214	Hordeum	vulgare ssp. vulgare	Plumage Archer	BCC 1405	United Kingdom			56.3	-3.7	yes	yes	yes	Cultivar	Spring	2	A	73.97	91.29	200.89	194.7	223.3	78.98	108.32	74.04	90.72	87.86	58.61	55.13	54.56	55.34	12.38	15.57	13.92
WB215	Hordeum	vulgare ssp. vulgare	Probstdorfer Adorra	BCC 1407	Austria			48.2	15.8	yes	yes	yes	Cultivar	Spring	2	A	72.35	85.01	196.1	186.38	222.93	76.26	88.25	67.77	78.58	64.91	52.39	54.97	55.13	49.6	9.59	12.85	8.19
WB216	Hordeum	vulgare ssp. vulgare	Proctor	BCC 1408	United Kingdom			56.3	-3.7	yes	yes	yes	Cultivar	Spring	2	A	86.01	94.74	204.18	195.98	239.97	78.77	90.53	74.19	67.69	77.77	47.1	49.82	45.18	48.21	10.39	12.03	11.8
WB217	Hordeum	vulgare ssp. vulgare	Quantum	BCC 1409	Austria			48.2	15.8	yes	yes	yes	Cultivar	Spring	2	A	70.95	87.94	196.14	191	227.86	67.02	88.9	64.08	64.53	66.13	64.55	56.69	58.71	61.53	8.76	12.55	9.56
WB218	Hordeum	vulgare ssp. vulgare	Rika	BCC 1410	Sweden			56.5	13.5	yes	yes	yes	Cultivar	Spring	2	A	77.12	91.19	199	192.59	232.54	71.56	96.59	79.06	80.85	69.79	53.31	46.7	48.07	48.89	8.36	11.35	10.4
WB219	Hordeum	vulgare ssp. vulgare	Salome	BCC 1411	Germany					yes	yes	no	Cultivar	Spring	2	A	78.06	88.56	197.81	188.71	229.53	61.79	79.07	68.5	62.41	59.24	58.76	49.93	50.39	61.76	9.85	11.66	11.73
WB220	Hordeum	vulgare ssp. vulgare	Sõrla	BCC 1412	Sweden			56.5	13.5	yes	yes	yes	Cultivar	Spring	2	A	72.96	88.29	192.01	197.75	231.49	66.52	93.96	70.69	64.4	76.27	58.17	61.64	NA	65.94	10.42	13.89	12.38
WB221	Hordeum	vulgare ssp. vulgare	Sissy	BCC 1413	Germany			48.5	11.4	yes	yes	yes	Cultivar	Spring	2	A	66.78	85.73	192.48	183.3	212.93	65.14	85.51	66.05	67.83	78.3	52.87	51.53	52.31	56.47	9.77	12.88	11.2
WB222	Hordeum	vulgare ssp. vulgare	Spartan	BCC 1414	Czech Republic			49.4	15.8	yes	yes	yes	Cultivar	Spring	2	A	79.65	85.66	191.97	187.11	225.57	61.98	79.57	66.88	70.8	66.58	50.96	51.45	52.12	57.28	11.98	15.22	14.32
WB223	Hordeum	vulgare ssp. vulgare	Spratt Archer	BCC 1415	United Kingdom			56.3	-3.7	yes	yes	yes	Cultivar	Spring	2	A	85.94	96.72	206.55	197.57	239.53	75.03	111.37	92.35	90.53	87.68	52.71	60.94	55.31	58.12	11.6	15.74	14.04
WB224	Hordeum	vulgare ssp. vulgare	Tellus	BCC 1416	Sweden			56.5	13.5	yes	yes	yes	Cultivar	Spring	2	A	80.11	91.98	200.05	198.87	228.43	67.21	84.13	68.4	62.47	70.72	57.34	52.56	50.32	55.37	9.24	12.96	12.01
WB225	Hordeum	vulgare ssp. vulgare	Trumpf (Triumph)	BCC 1417	Germany			48.5	11.4	yes	yes	yes	Cultivar	Spring	2	A	78.92	85.96	197.58	192.33	227.7	68.65	73.28	66.23	61.83	61.02	55.58	50.89	47.76	55.05	9.38	12.33	11.63
WB226	Hordeum	vulgare ssp. vulgare	Tyra	BCC 1418	Denmark			56.3	9.1	yes	yes	yes	Cultivar	Spring	2	A	71.61	84.49	192.12	193.36	219.85	68.55	84.55	63.82	57.28	61.07	54.84	49.12	44.86	52.7	10.95	17	11.64
WB227	Hordeum	vulgare ssp. vulgare	Union	BCC 1419	Germany			48.5	11.4	yes	yes	yes	Cultivar	Spring	2	A	81.41	88.77	196.82	190.22	229.73	60.11	97.67	74.08	63.37	77.52	51.16	44.71	46.42	49.77	9.48	12.04	10.25
WB228	Hordeum	vulgare ssp. vulgare	Vada	BCC 1420	Netherlands			52.9	6.3	yes	yes	yes	Cultivar	Spring	2	A	78.28	89.5	199.5	196.07	228.44	63.85	85.15	70.72	66.85	69.41	57.1	59.24	52.93	57.35	11.12	14.42	11.55
WB229	Hordeum	vulgare ssp. vulgare	Valticky	BCC 1421	Czech Republic			49.4	15.8	yes	yes	yes	Cultivar	Spring	2	A	71.17	84.8	192.5	190.9	226.46	71.58	101.75	75.47	82.26	79.78	54.79	62.84	51.6	55.12	11.11	14.62	10.43
WB230	Hordeum	vulgare ssp. vulgare	Varunda	BCC 1422	Netherlands			52.9	6.3	yes	yes	yes	Cultivar	Spring	2	A	73.44	87.3	193.84	192.16	227.45	68.46	90.95	76.28	58.71	74.63	54.79	52.82	45.75	55.13	10.53	15.43	13.65
WB231	Hordeum	vulgare ssp. vulgare	Volga	BCC 1423	France			49.1	4.6	yes	yes	yes	Cultivar	Spring	2	A	77.3	87.82	191.81	187.09	228.36	72.3	89.31	65.6	58.97	63.59	58.59	48.46	42.5	54.54	10.53	16.69	13.51
WB232	Hordeum	vulgare ssp. vulgare	Volla	BCC 1424	Germany			48.5	11.4	yes	yes	yes	Cultivar	Spring	2	A	74.97	88.21	199.97	198.63	229.89	79.39	98.23	90.06	57.64	81.13	51.34	46.42	NA	53.37	9.35	11.06	11.46
WB233	Hordeum	vulgare ssp. vulgare	Wisa	BCC 1425	Germany			48.5	11.4	yes	yes	yes	Cultivar	Spring	2	A	77.73	89.9	195.98	195.52	231.04	68.64	99.13	70.42	77.14	78.45	51.76	47.65	48.66	49.65	9.84	13.45	13.57
WB234	Hordeum	vulgare ssp. vulgare	Archer	BCC 1428	United Kingdom			56.3	-3.7	yes	yes	yes	Cultivar	Spring	2	A	88.98	106.05	204.46	225.45	241.02	81.38	103.41	79.9	NA	80.99	53.93	59.36	NA	53.54	11.25	NA	14.88
WB235	Hordeum	vulgare ssp. vulgare	Chevallier	BCC 1430	France			49.1	4.6	yes	yes	yes	Cultivar	Spring	2	A	73.25	87.47	194.71	182.41	231.91	81.52	131.23	86.99	94.56	97.23	50.94	49.61	51.96	48.16	10.54	12.01	12.33
WB236	Hordeum	vulgare ssp. vulgare	Goldfoil	BCC 1431	Austria			48.2	15.8	yes	yes	yes	Cultivar	Spring	2	A	74.33	88.5	200.3	192.7	225.21	83.09	113.2	77.21	90.88	88.56	50.75	55.03	48.79	52.17	11.39	12.22	10.84
WB237	Hordeum	vulgare ssp. vulgare	Hana	BCC 1432	Czech Republic			49.4	15.8	yes	yes	yes	Cultivar	Spring	2	A	75.21	77.05	196.08	190.23	226.72	63.83	78.81	69.79	60.83	64.02	50.14	48.99	51.94	56.18	11.41	13.81	11.8
WB238	Hordeum	vulgare ssp. vulgare	Heils Franken	BCC 1433	Germany			48.5	11.4	yes	yes	yes	Cultivar	Spring	2	A	72.84	85.56	195.08	182.37	222.78	76.4	99.32	75.45	78.71	83.53	60.91	56.35	59.72	67.27	9.43	14.64	13.2
WB239	Hordeum	vulgare ssp. vulgare	Kwassitzer Hanna	BCC 1439	Czech Republic			49.4	15.8	yes	yes	yes	Cultivar	Spring	2	A	77.35	91.69	199.98	194.88	229.42	88.62	109.03	73.9	81.35	92.17	51.54	46.51	NA	55.45	9.81	14.6	12.52
WB240	Hordeum	vulgare ssp. vulgare	Pammers Hohenauer Vollkorn	BCC 1440	Austria			48.2	15.8	yes	yes	yes	Cultivar	Spring	2	A	73.95	86.26	192.74	178.85	223.84	77.69	115.45	84.11	93.66	87.91	55.37	50.15	53.09	55.15	11.5	12.39	12.45
WB241	Hordeum	vulgare ssp. vulgare	Pflugs Intensiv	BCC 1441	Germany			48.5	11.4	yes	yes	yes	Cultivar	Spring	2	A	74.54	86.69	196.09	188.77	225.78	81.23	111.43	74.53	84.63	92.93	49.24	45.68	50.76	54.03	9.49	12.46	11.4
WB242	Hordeum	vulgare ssp. vulgare	Plumage	BCC 1442	United Kingdom					yes	yes	no	Cultivar	Spring	2	F	74.9	84.13	196.01	190.75	221.61	76.56	93.42	79.77	59.21	56.08	73.03	65.07	NA	NA	10.19	13.08	12.22
WB243	Hordeum	vulgare ssp. vulgare	Probsteiner Landgerste	BCC 1443	Germany			48.5	11.4	yes	yes	yes	Cultivar	Spring	2	A	77.65	85.55	196.15	184.9	230.64	72.01	118.09	78.59	93.09	85.28	51	51.65	58.52	47.53	8.78	11.38	12.65
WB244	Hordeum	vulgare ssp. vulgare	Slovensky 802	BCC 1444	Czech Republic			49.4	15.8	yes	yes	yes	Cultivar	Spring	2	A	72.03	84.41	197.11	190.76	226.08	79.55	111.84	79.27	75.54	86.41	46.27	60.16	48.37	57.24	8.05	14.56	9.89
WB245	Hordeum	vulgare ssp. vulgare	Souche 142 Strotzheim	BCC 1445	France			49.1	4.6	yes	yes	yes	Cultivar	Spring	2	A	76.15	90.45	196.04	188.9	226.23	79.61	97.81	74.51	87.77	70.61	49.71	53.58	54.71	NA	10.55	12.24	13.08
WB246	Hordeum	vulgare ssp. vulgare	Turquoise	BCC 1447	France			49.1	4.6	yes	yes	yes	Cultivar	Spring	2	A	77.76	91.42	198.01	193.1	231.73	78.59	90.28	83.7	75.98	72.47	56.43	48.92	51.68	61.82	8.97	12.14	10.28
WB247	Hordeum	vulgare ssp. vulgare	Agneta	BCC 1448	Finland/Sweden			61.6	22.7	yes	yes	yes	Cultivar	Spring	6	B	62.95	81.1	187.4	168.95	224.18	44.43	101.26	62.34	59.86	72.43	54.32	36.64	37.32	44.78	10.06	12.64	12.94
WB248	Hordeum	vulgare ssp. vulgare	Pomo	BCC 1450	Finland					no	no	no					69.29	90.6	197.15	183.27	NA	63.25	103.31	56.13	60.86	58.85	46.69	37.97	44.16	NA	10.71	10.25	12.17
WB249	Hordeum	vulgare ssp. vulgare	Bigo	BCC 1452	Netherlands			52.9	6.3	yes	yes	yes	Cultivar	Spring	6	B	71.55	84.19	192.36	187.56	222.63	71.47	111.4	79.25	88.21	73.97	43.87	46.99	36.91	NA	10.2	12.39	13.14
WB250	Hordeum	vulgare ssp. vulgare	Olli	BCC 1453	Finland					yes	yes	no		Spring	6	B	68.48	79.57	185.15	177.28	218.72	72.72	116.3	72.75	84.65	79.95	47.3	42.77	44.19	49.44	10.83	13.03	13.48
WB251	Hordeum	vulgare ssp. vulgare	Belogorskij	BCC 1455	Russia			52	40	yes	yes	yes	Cultivar	Spring	6	B	78.04	90.52	194.05	188.57	231.79	81.43	102.97	67.51	81.15	94.87	36.79	32.72	35.12	42.89	9.91	8.95	8.25
WB252	Hordeum	vulgare ssp. vulgare	Viking	BCC 1456	Russia			52	40	yes	yes	yes	Cultivar	Spring	2	A	73.84	91.41	193.09	199.31	240.02	68.57	103.9	69.36	59.28	68.91	50.09	43.72	50.33	45.19	10.96	14.69	10.9
WB253	Hordeum	vulgare ssp. vulgare	Risk	BCC 1457	Russia			52	40	yes	yes	yes	Cultivar	Spring	2	A	66.39	81.16	191.46	188.76	224.29	63.83	79.18	68.9	66.94	62.71	54.56	62.97	55.6	59.25	9.76	11.66	10.51
WB254	Hordeum	vulgare ssp. vulgare	Ilmen	BCC 1458	Russia			52	40	yes	yes	yes	Cultivar	Spring	2	A	73.85	87.24	195.81	191.72	226.14	72.9	96.44	78.77	69.3	72.43	52.23	54.82	49.85	52.52	9.45	12.13	8.53
WB255	Hordeum	vulgare ssp. vulgare	Temp	BCC 1459	Russia			52	40	yes	yes	yes	Cultivar	Spring	2	A	65.32	78.81	191.84	183.76	216.87	62.97	80.12	69.84	64.43	69.23	60.49	53.23	56.19	59.19	10.45	12.54	12.55
WB256	Hordeum	vulgare ssp. vulgare	Omskij 80	BCC 1461	Russia			52	40	yes	yes	yes	Cultivar	Spring	2	D	71.8	86.79	195.96	185.43	226.05	84.96	113.45	86.27	96.83	79.43	59.03	63.1	55.63	62.03	9.22	11.56	12.09
WB257	Hordeum	vulgare ssp. vulgare	Primorskij 89	BCC 1463	Russia			52	40	yes	yes	yes	Cultivar	Spring	2	A	77.82	90.08	195.76	193.25	229.2	73.26	99.03	80.92	77.76	86.6	54.68	50.77	51.84	55.4	9.38	10.75	9.43
WB258	Hordeum	vulgare ssp. vulgare	Doneckij 650	BCC 1465	Ukraine			47.6	30.6	yes	yes	yes	Cultivar	Spring	2	A	74.2	87.92	194.62	191.72	225.73	74.33	94.51	70.07	71.37	73.15	53.16	53.01	51.79	46.7	9.34	11.97	9.97
WB259	Hordeum	vulgare ssp. vulgare	Odesskij 100	BCC 1466	Ukraine			47.6	30.6	yes	yes	no	Cultivar	Spring	2	A	65.48	84.66	190.1	NA	NA	75.48	94.28	81.21	NA	NA	59.75	58.37	NA	NA	7.75	NA	NA
WB260	Hordeum	vulgare ssp. vulgare	Zhodinskij 5	BCC 1467	Belarus					yes	yes	no	Cultivar	Spring	2	A	77.06	87.39	196.05	185.5	226.92	75.43	95.81	71.96	74.2	86.66	57.26	60.22	56.09	56.19	10.24	13.09	11.94
WB261	Hordeum	vulgare ssp. vulgare	Tselinij 213	BCC 1468	Kazakhstan					yes	yes	no	Cultivar	Spring	2	D	72.15	85.71	194.98	185.95	224.56	73.37	103.26	67.67	76.69	72.95	57.62	47.18	54.34	56.46	9.67	11.21	11.89
WB262	Hordeum	vulgare ssp. vulgare	Granal	BCC 1469	Kazakhstan			54.8732	69.1505	yes	yes	yes	Cultivar	Spring	2	A	76.5	85.97	194.07	195.09	226.09	89.41	97.71	71.8	65.67	82.45	47.49	51.05	47.79	44.69	NA	NA	NA
WB263	Hordeum	vulgare ssp. vulgare	Unumli-Arpa	BCC 1470	Uzbekistan			39.627	66.975	yes	yes	yes	Cultivar	Spring	2	B	65.26	75.82	192.43	182.75	215.01	60.1	73.9	77.97	83.53	52.2	72.48	66.19	68.94	74.56	12.16	12.53	11.63
WB264	Hordeum	vulgare ssp. vulgare	Nutans 115	BCC 1471	Armenia					yes	yes	no	Cultivar	Spring	2	D	61.98	79.26	184.83	176.54	225.88	61.94	86.3	68.56	72.25	59.43	55.09	62.33	56.69	61.21	8.52	10.69	8.36
WB265	Hordeum	vulgare ssp. vulgare	Auksinjai	BCC 1472	Lithuania					no	no	no					80.47	87.88	196.18	196.38	229.45	61.82	89.94	63.07	65.12	70.17	53.61	55.05	44	46.68	9.11	13.05	12.75
WB266	Hordeum	vulgare ssp. vulgare	Klepeninskij	BCC 1474	Ukraine			47.6	30.6	yes	yes	yes	Cultivar	Spring	6	B	81.52	86.09	204.12	192.81	228.15	64.58	108.36	103.17	98.39	97.7	51.92	36.58	45.91	50.09	10.76	10	8.18
WB267	Hordeum	vulgare ssp. vulgare	Afrasiab	BCC 1476	Uzbekistan			39.627	66.975	yes	yes	no	Cultivar	Spring	6	B	66.96	75.07	194.95	NA	215.77	63.96	83.84	64.51	NA	61.45	48.41	40.4	NA	53.37	9.32	NA	10.7
WB268	Hordeum	vulgare ssp. vulgare	K 9338	BCC 1479	Russia	64	40			yes	yes	yes	Landrace	Spring	6	B	64.52	82.75	189.62	180.66	226.62	77.22	114.85	71.5	74.42	61.88	38.02	NA	33.79	NA	11.74	12.3	13.09
WB269	Hordeum	vulgare ssp. vulgare	K 16411	BCC 1480	Russia	64	40			yes	yes	yes	Landrace	Spring	2	A	75.73	86.26	192.15	188.18	226.96	93.13	127.12	87.66	89.37	102.97	51.43	47.71	46.18	51.24	11.75	13.06	13.67
WB270	Hordeum	vulgare ssp. vulgare	K 3222	BCC 1481	Russia	61	34			yes	yes	yes	Landrace	Spring	2	A	69.14	85.88	195.12	186.52	227.24	81.09	114.01	81.44	71.26	87.21	54.06	51.31	48.82	57.87	10.95	13.03	11.13
WB271	Hordeum	vulgare ssp. vulgare	Vjatich	BCC 1482	Russia			52	40	yes	yes	yes	Cultivar	Spring	2	A	77.12	88.32	196.55	192.38	223.36	78.33	92.23	71.83	69	78.15	49.82	48.43	41.4	48.16	9.07	11.38	10.77
WB272	Hordeum	vulgare ssp. vulgare	K 4511	BCC 1483	Russia	59.2167	39.9			yes	yes	yes	Landrace	Spring	2	A	70.75	84.17	192.11	182.82	222.28	73.95	104.47	75.98	81.3	73.5	51.5	45.69	48.18	46.89	9.3	11.71	10
WB273	Hordeum	vulgare ssp. vulgare	K 9511	BCC 1484	Russia	57.7667	41.5			yes	yes	no	Landrace	Spring	6	B	71.26	83.51		179.1	225.28	78.84	116.53		79.67	91.02	39.54		38.04	NA	10.64	10.51	12.33
WB274	Hordeum	vulgare ssp. vulgare	Pallidum 45	BCC 1485	Russia					yes	yes	no	Cultivar	Spring	6	B	75.37	79.21	197.99	189.94	225.89	78.42	104.47	100.32	103.63	85.74	43.09	49.1	41.76	44.85	10.46	8.85	9.07
WB275	Hordeum	vulgare ssp. vulgare	K 21820	BCC 1487	Russia	43.0006	47.326			yes	yes	yes	Landrace	Spring	2	A	74.84	87.29	193.16	190	225.04	79.22	99.43	85.3	84.6	90.25	41.83	44.59	46.74	52.58	7.71	10.83	7.47
WB276	Hordeum	vulgare ssp. vulgare	Tulunskii 23/11	BCC 1490	Russia					yes	yes	no		Spring	6	B	60.97	73.56	180.14	177.31	NA	72.93	113.15	74.18	73.1	NA	57.45	36.53	47.33	NA	13.08	14.88	NA
WB277	Hordeum	vulgare ssp. vulgare	K 10693	BCC 1491	Russia	62.033	129			yes	yes	no	Landrace	Spring	6	B	67.55	82.36	190.72	181.74	NA	78.8	109.14	69.03	78.03	NA	30.85	29.04	34.81	NA	8.86	10.59	NA
WB278	Hordeum	vulgare ssp. vulgare	Gelios	BCC 1493	Ukraine					yes	yes	no	Cultivar	Spring	6	B	71.44	88.17	191.12	182.72	NA	69.6	100.35	74.53	66.83	NA	42.4	45.8	42.91	NA	9.97	13.02	NA
WB279	Hordeum	vulgare ssp. vulgare	K 11749	BCC 1497	Kyrgyzstan	42.8747	74.6122			yes	yes	yes	Landrace	Spring	2	D	78.3	84.98	202.09	188.37	229.8	74.48	92.59	88.81	98.98	83.34	63.68	64.45	62.21	68.62	9.42	10.36	8.13
WB280	Hordeum	vulgare ssp. vulgare	K 17227	BCC 1498	Uzbekistan	39.6542	66.9597			yes	yes	yes	Landrace	Spring	6	F	65.67	73.72	189.05	182.66	215.91	63.01	92.75	81.65	78.77	72.39	46.18	41.28	40.41	47.53	7.28	8.64	7.72
WB281	Hordeum	vulgare ssp. vulgare	K 10628	BCC 1500	Tajikistan					yes	yes	no	Landrace	Spring	6	C	79.73	84.68	205.18	203.01	232.8	57.73	93.19	81.1	74.98	72.25	47.1	41.68	45.82	NA	11.13	13.44	12.85
WB282	Hordeum	vulgare ssp. vulgare	K 10877	BCC 1503	Turkmenistan	37.9417	58.3836			yes	yes	yes	Landrace	Spring	6	B	76.66	81.24	201.1	191.48	223.4	65.99	93.42	99.22	82.08	83.66	50.3	52.08	51.73	48.51	10.02	14.38	9.66
WB283	Hordeum	vulgare ssp. vulgare	Agul 2	BCC 1504	Russia					no	no	no					69.64	83.35	189.36	176.49	222.35	98.24	120.23	89.7	81.07	89.55	46.93	39.71	42.09	42.05	10.87	12.5	11.37
WB284	Hordeum	vulgare ssp. vulgare	Pallidum 4	BCC 1505	Ukraine			47.6	30.6	yes	yes	yes	Cultivar	Spring	6	B	79.22	84.12	201.35	188.48	229.29	81.92	104.95	100.29	109.02	70.24	53.63	42.42	49.17	52.32	12.88	13.44	15.55
WB285	Hordeum	vulgare ssp. vulgare	Odesskij 36	BCC 1506	Ukraine			47.6	30.6	yes	yes	yes	Cultivar	Spring	2	A	67.25	78.45	189.3	177.21	217.71	89.31	99.88	72.77	81.2	84.23	58.36	57.74	52.84	53.55	9.54	10.38	11.03
WB286	Hordeum	vulgare ssp. vulgare	Bavaria (Ackermanns Bavaria)	BCC 1524	Germany			48.5	11.4	yes	yes	yes	Cultivar	Spring	2	A	78.49	90.76	201.98	193.56	237.01	81.96	102.14	84.24	79.43	89.59	56.38	51.47	50.37	53.88	11.05	13.14	10.83
WB287	Hordeum	vulgare ssp. vulgare	Pumper	BCC 1529	Austria			48.2	15.8	yes	yes	yes	Cultivar	Spring	6	B	84.3	90.26	203.53	192.23	232.59	63.12	114.01	78.34	82.61	86.13	43.2	31.56	32.23	46.43	10.26	14	12.43
WB288	Hordeum	vulgare ssp. vulgare	Novosadski 294 (NS 294)	BCC 1541	Ex. Yugoslavia			44.1	21.1	yes	yes	yes	Cultivar	Spring	2	B	67.64	79.17	191.96	189.16	219.45	68.95	91.12	80.99	68.03	73.1	53.38	51.42	51.76	54.51	10.98	12.42	10.14
WB289	Hordeum	vulgare ssp. vulgare	Athenais	BCC 1548	Cyprus			35.1264	33.4299	yes	yes	yes	Cultivar	Spring	6	B	79	92.61	200.98	194.64	223.5	57.98	100.8	75.63	77.54	74.44	58.75	46.49	50.88	58.26	13.61	14.51	15.02
WB290	Hordeum	vulgare ssp. vulgare	HOR 383	BCC 1561	Bulgaria	42.6972	23.3233			yes	yes	yes	Landrace	Spring	6	B	82.32	86.71	202.98	196.21	231.8	73.19	107.02	99.55	81.75	77.99	53.69	43.97	44.41	53.75	11	10.92	9.94
WB291	Hordeum	vulgare ssp. vulgare	HOR 750	BCC 1565	Albania	41.3256	19.8197			yes	yes	yes	Landrace	Spring	6	B	74.53	81.83	201.16	191.59	226.69	82.79	98.36	86.38	96.48	64.01	48.7	34.3	44.66	52.47	11.6	12.25	10.32
WB292	Hordeum	vulgare ssp. vulgare	HOR 753	BCC 1566	Greece	39.4906	21.9439			yes	yes	yes	Landrace	Spring	2	B	70.57	85.54	195.97	183.84	226.93	87.39	114.56	72.32	85.12	82.51	46.9	50.6	46.77	49.6	11.41	11.87	12.42
WB293	Hordeum	vulgare ssp. vulgare	HOR 10555	BCC 1589	Italy	37.9799	12.746			yes	yes	yes	Landrace	Spring	2	A	75.29	88.66	199.87	207.88	234.2	72.09	97.89	75.26	54.65	72.43	53.11	56.07	NA	50.85	10.99	13.19	13.51
WB294	Hordeum	vulgare ssp. vulgare	FAO 3413	HOR 2800	Iran	31.5333	48.8167			yes	yes	no	Landrace	Spring	6	F	61.6	72.72	190.83	183.48	217.8	62.03	80.51	74.87	68.47	71.35	40.96	37.19	43.99	40.1	7	7.65	8.65
WB295	Hordeum	vulgare ssp. vulgare	FAO 3443	HOR 2828	Iran	34.58	48.82			no	no	no					74.76	84.07	189.09	NA	212.94	65.17	82.38	68.2	NA	71.04	57.79	53.85	NA	57.37	8.8	NA	6.77
WB296	Hordeum	vulgare ssp. vulgare	FAO 3444	HOR 2829	Iran	34.5833	48.8167			no	no	no					62.63	76.65	189.1	180.37	NA	54.06	78.83	65.29	48.4	NA	62.81	43.74	48.53	NA	7.57	8.13	NA
WB297	Hordeum	vulgare ssp. vulgare	FAO 3450	HOR 2835	Iran	34.5833	48.8167			yes	yes	no	Landrace	Spring	6	F	71.84	79.21	190.53	184.29	217.9	67.78	93.39	84.49	64.66	62.4	45.78	54.73	48.33	48.32	8.3	11.67	12.08
WB298	Hordeum	vulgare ssp. vulgare	HOR 4727	HOR 4727	Turkey	40.3167	36.55			yes	yes	yes	Landrace	Spring	6	B	78.35	86.33	203.77	191.55	238.8	63.66	100.93	87.6	95.52	65.08	56.45	52.89	55.37	58.09	10.98	13.63	12.09
WB299	Hordeum	vulgare ssp. vulgare		HOR 7985	Turkey	38.75	29.4167			yes	yes	yes	Landrace	Spring	2	D	69.37	78.7	195.27	184.49	220.24	66.89	84.14	67.46	66.93	65.46	59.8	51.41	57.79	63.05	7.48	9.22	9.46
WB300	Hordeum	vulgare ssp. vulgare	HOR 8006	HOR 8006	Turkey	38.75	29.4167			yes	yes	no	Landrace	Spring	2	D	68.35	79.11	195.56	184.3	219.02	60.96	84.93	61.34	75.82	60.39	56.54	56.28	52.68	57.07	6.99	8.55	9.71
WB301	Hordeum	vulgare ssp. vulgare	HOR 8050	HOR 8050	Turkey	38.75	30.67			no	no	no					74.23	85.61	192.24	181.62	215.82	83.51	99.65	72.14	71.74	77.49	51.61	50.14	57.68	46.71	10.63	13.63	13
WB302	Hordeum	vulgare ssp. vulgare	HOR 8113	HOR 8113	Turkey	39.4167	29.9833			yes	yes	yes	Landrace	Spring	2	D	71.21	78.78	200.15	187.5	227.22	82.3	87.04	68.96	85.18	79.68	64.88	55.16	53.89	74.43	9.5	12.57	9.62
WB303	Hordeum	vulgare ssp. vulgare	HOR 8160	HOR 8160	Turkey	39.25	29.5			yes	yes	no	Landrace	Spring	2	D	74.35	84.65	192.05	182.39	219.79	73.12	82.53	58.34	68.29	63.47	54.39	53.44	49.25	57.35	8.18	9.73	9.72
WB304	Hordeum	vulgare ssp. vulgare	MR 1/13	HOR 11370	Israel					yes	yes	no		Spring	2	A	71.18	85.05	190.92	183.61	225.93	78.37	100.47	78.91	76.64	69.16	58.88	56.12	53.31	54.2	10.62	16.37	16.82
WB305	Hordeum	vulgare ssp. vulgare	MR 3/51	HOR 11371	Israel					yes	yes	no		Spring	2	A	75.5	88.82	195.83	192.7	228.73	73.1	88.22	74.63	48.83	70.36	55.16	44.64	34.81	54.8	11.17	15.49	10.88
WB306	Hordeum	vulgare ssp. vulgare	W 23833/8108	HOR 11372	Israel					yes	yes	no		Spring	2	A	79.37	91.32	199.31	198.7	232.19	62.3	79.63	66.09	50.88	66.88	54.24	51.89	NA	56.74	9.94	10.54	11.19
WB307	Hordeum	vulgare ssp. vulgare	W 23833/2196 11	HOR 11373	Israel					yes	yes	no		Spring	2	A	69.36	87.5	196.24	194.72	229.79	60.54	70.76	53.55	49.62	55.68	50.87	54.3	47.44	60.53	9.43	12.12	10.67
WB308	Hordeum	vulgare ssp. vulgare	W 23829/8039 11	HOR 11374	Israel					yes	yes	no		Spring	2	A	75.47	88.47	198.36	191.87	230.32	64.15	82.71	84.34	68.12	68.89	53.19	53.77	48.35	47.94	8.3	11.35	8.23
WB309	Hordeum	vulgare ssp. vulgare	HOR 12830	HOR 12830	Syria	36.7012	38.1048			yes	yes	no	Landrace		6	C	80.15	85.35	200.99	191.53	234.88	58.56	76.93	69.92	79.92	55.18	46.39	51.41	46.04	53.94	12.82	14.47	11.74
WB310	Hordeum	vulgare ssp. vulgare	HOR 10879	HOR 10879	Georgia					no	no	no					76.8	85.47	192.38	182.9	224	94.44	125.24	94.98	96.72	102.41	57.68	58.1	56.33	60.63	10.69	12.67	12.4
WB311	Hordeum	vulgare ssp. vulgare	Schwarze Gemeine Dreizack	HOR 1962						yes	yes	no	Landrace	Spring	6	B	75.91	84.82	203.48	193.49	231.37	77.17	115.22	85.43	91.52	84.04	71.89	45.04	43.34	38.79	NA	NA	NA
WB312	Hordeum	vulgare ssp. vulgare	Gull		Sweden					yes	yes	no		Spring	2	A	73.49	88.06	200.11	186.66	235.79	68.8	103.03	73.03	65.81	74.93	49.89	49.21	45.86	48.18	9.87	10.49	11.38
WB313	Hordeum	vulgare ssp. vulgare	Binder		Denmark					no	no	no					75.6	88.28	196.08	188.97	227.51	72.04	90.51	64.62	68.94	74.26	57.23	61.83	52.87	53.96	10.6	14.8	11.99
WB314	Hordeum	vulgare ssp. vulgare	Bonus		Sweden					no	no	no					77.89	91.12	195.99	193.41	234.22	76.57	100.17	70.82	68.82	73.01	62.89	55.64	50.56	49.58	7.57	10.49	9.95
WB315	Hordeum	vulgare ssp. vulgare	Anni		Estonia			59.2	24.7	yes	yes	yes	Cultivar	Spring	2	A	76.26	87.84	196.11	196.72	225.16	63.95	80.38	64.48	59.92	50.47	63.54	56.23	50.42	58.66	11.59	13.7	11.97
WB316	Hordeum	vulgare ssp. vulgare	Optic		United Kingdom			56.3	-3.7	yes	yes	yes	Cultivar	Spring	2	A	84.3	90.38	196.01	191.47	211.33	63.23	70.04	66.88	57.64	52.94	55.11	52.03	56.28	59.28	10.3	12.02	11.76
WB317	Hordeum	vulgare ssp. vulgare	Asplund		Sweden					yes	yes	no		Spring	6	B	70.25	84.58	189.75	177.09	225.02	73.34	103.05	68.56	67.85	76.15	40.75	40.81	34.34	48.92	9.91	13.69	12.47
WB318	Hordeum	vulgare ssp. vulgare	Jadar		Norway					yes	yes	no		Spring	6	B	76.39	86.04	NA	184.01	NA	81.65	119.25	NA	87.56	NA	44.91	NA	42.26	NA	13.04	12.57	NA
WB319	Hordeum	vulgare ssp. vulgare	Maskin		Norway					yes	yes	no		Spring	6	B	67	78.57	189.33	174.4	NA	71.45	111.07	67.45	70.69	NA	49.36	41.57	42.46	NA	13.17	13.94	NA
WB320	Hordeum	vulgare ssp. vulgare	Vairogs		Latvia					yes	no	no					73.14	NA	192.29	NA	NA	70.44	NA	81.43	NA	NA	NA	68.33	NA	NA	NA	NA	NA
WB321	Hordeum	vulgare ssp. vulgare	Jukag gedbori	HOR 4697	Democratic People's Republic of Korea	39.03	125.73			yes	yes	no	Cultivar	Winter	intermedium	F	69.55	80.78	198.45	194.58	223.65	74.77	110.5	86.11	75.46	85.29	36.25	33.78	NA	41.41	7.75	12.29	9.86
WB322	Hordeum	vulgare ssp. vulgare		BCC 0033	Algeria	36.2167	6.58333			yes	yes	no	Landrace	Spring Facultative	6	C	68.92	74.74	192.32	179.26	215.76	69.81	93.33	84.02	89.32	64.64	58.19	54.02	55.19	58.91	11.74	14.55	12.3
WB323	Hordeum	vulgare ssp. vulgare		BCC 0050	Egypt	31.05	33.8333			yes	yes	no	Landrace	Spring Facultative	6	C	60.05	67.58	189.3	176.14	204.83	45.11	66.76	66.88	61.54	50.43	42.55	63.67	47.44	46.36	7.24	10.09	9.08
WB324	Hordeum	vulgare ssp. vulgare		BCC 0053	Egypt	31.2333	34.2167			yes	yes	no	Landrace	Spring Facultative	6	C	60.69	72.78	188.03	182.25	207.81	51.77	62.86	69.1	56.68	40.7	47.45	47.6	45.93	45.69	7.61	9.92	9.83
WB325	Hordeum	vulgare ssp. vulgare		BCC 0056	Egypt	31.4667	26.6333			yes	yes	no	Landrace	Spring Facultative	2	A	67.76	81.16	194.04	178.32	212.89	73.46	96.62	73.81	74.15	74.92	51.31	40.8	50.12	54.8	8.66	12.11	11.13
WB326	Hordeum	vulgare ssp. vulgare		BCC 0057	Egypt	30.4667	30.85			yes	yes	no	Landrace	Spring Facultative	6	F	69.78	77.26	194.73	176.91	220.28	47.82	68.96	47.25	53.28	NA	51.08	56.94	46.04	NA	8.05	8.3	NA
WB327	Hordeum	vulgare ssp. vulgare		BCC 0097	Jordan	32.3167	35.9333			yes	yes	no	Landrace	Spring Facultative	2	D	60.14	72.92	187.83	171.43	210.1	48.48	65.16	66.87	56.95	42.44	57.27	63.21	52.3	63.16	8.43	8.87	9.6
WB328	Hordeum	vulgare ssp. vulgare		BCC 0098	Jordan	32.55	35.85			yes	yes	no	Landrace	Spring Facultative	6	C	66.27	74.48	189.23	176.39	208.92	59.35	81.34	72.86	81.14	53.41	54.82	59.01	53.79	59.94	12.34	16.74	16.8
WB329	Hordeum	vulgare ssp. vulgare		BCC 0099	Jordan	32.1667	35.5833			yes	yes	no	Landrace	Spring Facultative	2	D	66.01	79.22	192.14	179.7	220.06	49.58	71.8	64.77	65.7	58.12	47.03	50.78	46.68	52.05	7.36	11.78	11.12
WB330	Hordeum	vulgare ssp. vulgare		BCC 0100	Jordan	32.48	35.65			no	no	no					69.03	96.82	195.87	190.28	240.87	71.44	90.31	77.79	83.65	81.7	45.4	55.05	50.6	49.34	8.86	11.5	9.14
WB331	Hordeum	vulgare ssp. vulgare		BCC 0101	Jordan	31.9167	35.6667			yes	yes	no	Landrace	Spring Facultative	6	C	62.17	73.22	190.08	180.27	212.87	61.57	92.83	77.88	88.73	64.95	55.69	55.18	58.13	59.73	9.26	14.18	12
WB332	Hordeum	vulgare ssp. vulgare		BCC 0102	Jordan	32.2333	36.0833			yes	yes	no	Landrace	Spring Facultative	2	D	62.98	75.02	192.17	166.5	216.19	46.94	67.8	58.28	78.05	54.28	55.78	58.7	56.86	56.38	9.38	10.93	13.23
WB333	Hordeum	vulgare ssp. vulgare		BCC 0104	Jordan	32.05	36.3667			yes	yes	no	Landrace	Spring Facultative	2	D	63.69	76.92	190.73	175.41	210.55	34.16	63.89	58	57.96	38.51	52.56	67.65	51.96	56.64	6.3	8.09	9.94
WB334	Hordeum	vulgare ssp. vulgare		BCC 0109	Lebanon	34.3	35.8833			yes	yes	no	Landrace	Spring Facultative	6	C	68.34	78.76	192.17	186.86	219.34	59.99	96.28	82	82.95	67.15	57.59	54.09	51.88	54.62	12.23	13.18	12.06
WB335	Hordeum	vulgare ssp. vulgare		BCC 0163	Oman	24.5	56.5			yes	yes	no	Landrace	Spring Facultative	2	A	60.86	71.32	189.1	179.65	208.63	61.34	79.89	57.63	72.05	67.25	53.24	55.08	55.06	55.26	11.02	13.98	11.35
WB336	Hordeum	vulgare ssp. vulgare		BCC 0164	Oman	23.1667	57.2833			yes	no	no					71.71	76.63	190.62	178.15	216.24	61.59	77.47	67.21	63.41	52.3	35.94	43.27	42.47	34.26	7.99	11.1	9.48
WB337	Hordeum	vulgare ssp. vulgare		BCC 0165	Oman	23.5	56.3333			yes	no	no					60.14	71.02	188.83	181.08	208.49	60.46	83.65	77.62	81.9	74.37	53.29	49.55	54.12	57.43	11.63	14.86	16.13
WB338	Hordeum	vulgare ssp. vulgare		BCC 0166	Oman	23.3333	57.1833			yes	yes	no	Landrace	Spring Facultative	6	F	67.61	75.52	191.14	176.65	210.39	49.81	72.76	56.94	62.53	54.21	38.94	40.55	37.45	38.8	10.54	9.78	11.98
WB339	Hordeum	vulgare ssp. vulgare		BCC 0186	Syria	35.0833	38.9167			yes	yes	no	Landrace	Spring Facultative	6	B	79.32	84.24	203.09	192.52	223.23	76.74	111.94	104.33	NA	84.53	49.33	41.41	46.5	47.02	10.49	NA	10.41
WB340	Hordeum	vulgare ssp. vulgare		BCC 0187	Syria	33.6333	36.225			yes	yes	no	Landrace	Spring Facultative	6	B	77.27	87.54	204.65	197.63	229.48	85.79	113.13	96.61	98.31	84.33	51.24	46.48	49.01	48.45	9.9	12.66	10.99
WB341	Hordeum	vulgare ssp. vulgare		BCC 0188	Syria	33.6	36.4			yes	yes	no	Landrace	Spring Facultative	6	B	82.69	87.39	202.99	196.87	226.38	80.22	106.95	108.55	94.61	81.52	55.46	39.89	46.04	51.69	11.48	11.55	11.94
WB342	Hordeum	vulgare ssp. vulgare		BCC 0189	Syria	36.15	39.2083			yes	yes	no	Landrace	Spring Facultative	6	F	90.94	106.26	200.23	193	225.81	NA	121.67	67.08	107.24	93.67	44.59	43.39	40.03	40.29	10.65	10.98	10.63
WB343	Hordeum	vulgare ssp. vulgare		BCC 0191	Syria	36.3667	37.5303			yes	no	no					63.74	74.34	189.82	179.37	220.74	40.16	58.26	51.57	58.17	68.52	NA	57.51	57.78	43.18	10.16	12.85	10.81
WB344	Hordeum	vulgare ssp. vulgare		BCC 0193	Syria	36.4167	40.765			yes	yes	no	Landrace	Spring Facultative	2	D	61.32	76.89	189.05	176.05	211.07	55.51	82.71	65.99	61.8	47.16	41.38	36.89	45.5	42.17	7.6	9.52	9.74
WB345	Hordeum	vulgare ssp. vulgare		BCC 0194	Syria	35.4	37.2556			yes	yes	no	Landrace	Spring Facultative	2	D	64.96	76.29	191.81	177.79	218.2	52.46	75.44	60.47	70.01	50.02	57.7	55.51	53.66	63.22	8.76	10.67	11.49
WB346	Hordeum	vulgare ssp. vulgare		BCC 0196	Syria	36.15	36.8167			yes	yes	no	Landrace	Spring Facultative	2	D	70.28	83.44	192.17	182.04	214.97	51.49	65.99	62.18	54.54	43.51	51.26	47.35	56.84	55.16	10.04	13.86	12.76
WB347	Hordeum	vulgare ssp. vulgare		BCC 0198	Syria	33.1167	36.3417			yes	yes	no	Landrace	Spring Facultative	2	D	68	84.08	191.82	174.75	210.2	61.51	75.46	61.8	75.54	53.21	49.68	46.78	48.84	55.8	5.33	8.24	8.49
WB348	Hordeum	vulgare ssp. vulgare		BCC 0199	Syria	32.5333	36.5403			yes	yes	no	Landrace	Spring Facultative	2	D	63.16	81.14	190.67	173.84	211.6	47.14	70.16	54.69	73.79	57.69	52.09	48.84	55.53	59.37	9.22	10.04	7.83
WB349	Hordeum	vulgare ssp. vulgare		BCC 0020	United Arab Emirates					yes	yes	no		Spring Facultative	2	D	73.64	83.75	201.15	190.77	226.27	81.42	91.4	85.74	89.29	79.34	64.37	58.93	62.86	65.13	10.48	11.98	8.24
WB350	Hordeum	vulgare ssp. vulgare		BCC 0201	Syria	34.7167	39.05			yes	yes	no	Landrace	Spring Facultative	6	C	59.6	71.08	188.99	179.77	211.58	63.63	75.27	69.37	78.38	59.25	51.53	56.73	56.16	55.35	10.6	15.26	12.14
WB351	Hordeum	vulgare ssp. vulgare		BCC 0203	Syria	34.75	36.05			yes	yes	no	Landrace	Spring Facultative	6	C	70.24	81.29	192.01	181.28	219.97	66.97	90.91	67.63	92.63	75.83	54.42	55.78	56.3	59.07	11.35	13.29	10.65
WB352	Hordeum	vulgare ssp. vulgare		BCC 0205	Syria	35.6167	35.8333			yes	yes	no	Landrace	Spring Facultative	6	C	70.76	82.16	199.39	188.82	223.1	66.96	82.68	74.49	81.65	61.92	51.74	46.46	50.42	50.97	12.2	14.34	13.89
WB353	Hordeum	vulgare ssp. vulgare		BCC 0209	Syria	33.8333	36.5111			yes	yes	no	Landrace	Spring Facultative	2	D	66.13	81.45	189.11	183.21	220.01	48.77	64.11	49.73	50.51	44.93	59.23	50.09	53.65	69.04	9.96	11.2	13.08
WB354	Hordeum	vulgare ssp. vulgare		BCC 0212	Syria	34.9	40.5667			yes	yes	no	Landrace	Spring Facultative	6	B	75.53	87.58	191.66	187.59	217.86	53.64	95.14	72.24	74.78	63.94	50.82	40.14	45.13	59.18	9.5	13.66	10.74
WB355	Hordeum	vulgare ssp. vulgare		BCC 0214	Syria	35.6167	35.8306			yes	yes	no	Landrace	Spring Facultative	6	C	75.94	86.02	196.23	180.24	212.93	61.91	105.76	82.71	84.8	59.38	54.21	53.56	59.06	66.5	11.14	16.81	15.8
WB356	Hordeum	vulgare ssp. vulgare		BCC 0216	Syria	34.5833	38.3561			yes	yes	no	Landrace	Spring Facultative	2	D	67.54	78.45	187.29	173.38	210.01	49.75	75.02	69.13	63.83	45.99	52.49	56.38	52.73	60.11	7.21	9.14	10.64
WB357	Hordeum	vulgare ssp. vulgare		HOR 2589	Sudan					yes	yes	no		Spring Facultative	6	B	69.82	82.22	189.08	181.67	222.67	74.96	128.17	85.94	78.16	86.87	47.28	40.26	42.27	45.28	9.29	10.75	11.3
WB358	Hordeum	vulgare ssp. vulgare		HOR 3045	Sudan					no	no	no					68.41	79.06	191.98	185.56	222.68	69.45	89.53	66.82	75.35	63.01	51.46	43.21	30.72	39.03	14.11	14.4	13.67
WB359	Hordeum	vulgare ssp. vulgare		HOR 4354	Israel					yes	yes	no		Spring Facultative	6	C	65.07	NA	192.11	186.52	213.06	55.18	NA	62.5	70.82	48.92	NA	40.29	45.62	45.91	NA	13.78	15.27
WB360	Hordeum	vulgare ssp. vulgare		HOR 4514	Yemen					yes	yes	no	Landrace	Spring Facultative	deficiens	F	66.49	79.28	191.67	190.59	215.67	60.25	57.83	54.7	51.04	53.8	66.55	69.14	58.27	57.63	8.92	9.84	14.1
WB361	Hordeum	vulgare ssp. vulgare		HOR 6957	Yemen					yes	yes	no	Landrace	Spring Facultative	6	F	68.22	74.53	192.81	156.67	215.58	54.96	81.92	71.71	66.63	73.89	45.17	45.19	35.86	45.35	8.66	10.8	12.09
WB362	Hordeum	vulgare ssp. vulgare		HOR 6958	Yemen					yes	yes	no	Landrace	Spring Facultative	2	D	62.11	77.85	188.35	176.58	216.16	55.15	75.85	72.2	64.95	54.47	47.83	50.75	50.49	49.67	6.84	9.76	8.81
WB363	Hordeum	vulgare ssp. vulgare		HOR 8212	Egypt	31.1933	29.9042			yes	yes	no	Landrace	Spring Facultative	6	C	61.96	73.17	189.89	174.63	NA	45.42	66.64	59.87	64.85	NA	53.36	46.32	50.89	NA	11.63	10.53	NA
WB364	Hordeum	vulgare ssp. vulgare		HOR 10727	Sudan					yes	yes	no		Spring Facultative	6	C	60.47	74.82	194.62	183.95	220.3	44.64	67.14	57.02	58.32	51.49	48.32	51.21	45.71	46.93	11.32	11.06	13.34
WB365	Hordeum	vulgare ssp. vulgare		HOR 4008	China					yes	yes	no	Landrace		intermedium	F	79.55	86.62	197.18	186.71	228.03	81.6	124.21	89.15	93.75	91.27	51.95	49.98	51.34	49.81	8.33	11.24	9.78
WB366	Hordeum	vulgare ssp. vulgare		HOR 7051	Nepal	28.4358	83.6924			no	no	no					64.73	70.97	190.06	173.57	212.91	76.89	99.27	97.88	96.7	72.05	51.35	44.68	43.15	40.83	1.1	NA	1.79
WB367	Hordeum	vulgare ssp. vulgare		HOR 10255	Pakistan					no	no	no					75.86	87.01	195.94	189.51	229.85	82.56	104.33	82.36	71.68	71.15	30.63	36.92	NA	25.31	8.32	11.28	10.61
WB368	Hordeum	vulgare ssp. vulgare		HOR 1751	Afghanistan	35	71.1504			yes	yes	yes	Landrace	Spring	2	D	65.94	76.44	189.36	176.67	211.56	52.33	75.66	50.39	63.66	60.89	44.28	52.06	47.36	54.13	6.13	8.28	7.34
WB369	Hordeum	vulgare ssp. vulgare		HOR 572	Turkey	40.2314	32.7044			no	no	no					68.6	79.37	190.4	172.41	218.49	50.66	73.49	60.87	62.62	49.63	54.17	55.74	51.92	52.26	6.51	8.27	8.22
WB370	Hordeum	vulgare ssp. vulgare		HOR 3983	USA					yes	yes	no		Spring	6	C	69.57	78.38	195.82	185.37	218.94	80.23	94.56	86.72	103.89	80.6	61.24	51.67	56.14	63.43	11.27	12.18	13.01
WB371	Hordeum	vulgare ssp. vulgare		Tripolitaine 9598	Libya					yes	yes	no	Landrace	Winter	2	B	87.59	96.2	202	198.68	226.72	59.57	109.45	87.26	90.55	80.9	50.75	52.58	51.81	61.05	9.85	12.99	11.23
WB372	Hordeum	vulgare ssp. vulgare		HOR 7939	Ethiopia	8.63333	38.05			yes	yes	no	Landrace	Spring	2	E	76.46	87.68	198.35	193.77	224.18	74.45	114.78	75.43	78.27	95.28	56.38	56.6	48.95	58.41	10.62	14.25	10.47
WB373	Hordeum	vulgare ssp. vulgare		HOR 7956	Ethiopia	9.06667	38.4833			yes	yes	no	Landrace	Spring	2	A	83.08	91.67	201.98	197.55	226.18	79.38	109.33	80.8	75.21	89.18	57.62	58.2	54.11	63.61	12.65	16.82	13.41
WB374	Hordeum	vulgare ssp. vulgare		HOR 10463	Georgia	42.9164	43.0114			yes	yes	yes	Landrace	Spring	2	D	70.41	82.43	194.26	181.83	223.27	82.71	113.66	90.51	86.64	83.57	50.43	52.7	48.53	52.52	5.47	6.95	6.83
WB375	Hordeum	vulgare ssp. vulgare		HOR 0725	Greece	37.6667	22.1833			yes	no	no					74.17	77.04	192.17	184.06	217.1	71.62	94.57	72.06	81.42	64.79	44.3	45.38	45.93	39.33	11.59	14.95	10.98
WB376	Hordeum	vulgare ssp. vulgare		HOR 2833	Iran	34.5833	48.8167			yes	yes	yes	Landrace	Spring	2	D	65.78	76.78	189.19	176.96	208.88	54.91	78.24	67.85	58	64.47	58.39	59.85	49.73	63.67	4.68	7.32	9.12
WB377	Hordeum	vulgare ssp. vulgare		HOR 10651	Iraq	36.4433	43.2567			yes	yes	yes	Landrace	Spring	2	D	71.63	81.24	198.87	194.49	223.92	83.15	86.11	86.77	99.82	86.71	64.7	56.74	54.61	67.41	8.73	10.25	8.59
WB378	Hordeum	vulgare ssp. vulgare		Orge Sud Maroc 10116						no	no	no					66.34	77.03	191.91	182.39	216.95	64.53	100.83	78.34	82.96	56.45	57.31	60.53	56.85	61.93	9.91	13.59	11.61
WB379	Hordeum	vulgare ssp. vulgare		HOR 11123	Italy	45.8719	10.3017			yes	yes	yes	Landrace	Spring	2	A	78.84	87.95	197.14	194.61	222.05	76.55	87.07	68.56	63.23	69.46	55.82	54.26	48.17	50.58	12.57	15.86	12.81
WB380	Hordeum	vulgare ssp. vulgare		HOR 9880	Libya	32.6906	21.9075			no	no	no					59.68	70.58	191.03	178	211.75	60.03	83.88	67.29	82.99	72.72	59.8	55.71	57.07	59.59	11.08	13.12	11.75
WB381	Hordeum	vulgare ssp. vulgare		HOR 9727	Libya	32.7636	22.6392			no	no	no					59.17	71.36	186.98	169.92	207.82	48.99	60.25	55.52	65.56	42.04	49.82	50.7	45.38	51.78	11.31	14.05	10.71
WB382	Hordeum	vulgare ssp. vulgare		HOR 7537	Poland	49.335	22.4103			yes	yes	yes	Landrace	Spring	2	A	76.29	88.64	198.12	197.11	230.31	77.33	98.11	72.94	68.28	69.8	49.3	47.25	43.35	46.55	9.9	14.24	12.57
WB383	Hordeum	vulgare ssp. vulgare		HOR 8832	Poland	49.3933	20.1872			no	no	no					75.99	87.84	196.09	191.08	226.88	76.39	110.36	72.11	85.5	101.33	57.75	53.51	51.72	57.6	7.39	12.58	8.26
WB384	Hordeum	vulgare ssp. vulgare		HOR 9450	Romania	46.7814	23.0831			yes	yes	yes	Landrace	Spring	2	A	74.61	86.11	196.34	186.76	230.46	87.86	112.73	84.94	85.29	96.24	57.42	45.44	52.82	58.59	8.96	10.7	10.07
WB385	Hordeum	vulgare ssp. vulgare		Alger 48 10599						no	no	no					81.38	85.79	203.44	188.96	224.69	83.14	123.87	87.49	101.69	98.43	51.98	54.93	51.97	50.71	10.41	12.35	11.3
WB386	Hordeum	vulgare ssp. vulgare		Fior 8199						no	no	no					77.18	90.36	195.26	189.37	218.64	64.54	88.25	65.77	67.29	64.37	65.88	58.43	54.34	64.76	12.58	13.35	10.14
WB387	Hordeum	vulgare ssp. vulgare		HOR 8638	Slovakia	48.9675	22.4814			no	no	no					82.98	88.15	198.08	196.07	230.5	68.66	66.24	72.57	63	57.68	54.74	57.71	50.86	55.46	11.77	13.15	13.02
WB388	Hordeum	vulgare ssp. vulgare		HOR 1178	Turkey	40.3667	29.1667			no	no	no					72.69	88.09	197.96	188.71	225.05	76.39	99.93	67.35	58.31	90.93	42.29	43.58	41.71	49.72	8.33	10.55	10.07
WB389	Hordeum	vulgare ssp. vulgare		HOR 1260	Turkey	36.45	37.5167			no	no	no					71.73	83.35	201.11	188.27	228.37	65.49	82.1	88.25	82	71.35	70.24	66.71	68.62	65.35	9.58	11.1	8.88
WB390	Hordeum	vulgare ssp. vulgare		HOR 1415	Turkey	36.45	37.5167			no	no	no					74.34	86.5	201.14	196.98	231.91	71.3	105.62	84.67	92.89	85.36	51.48	52.72	50.83	54	10.87	11.37	11.25
WB391	Hordeum	vulgare ssp. vulgare		HOR 1740	Turkey	39.8833	28.7833			no	no	no					71.32	78.84	196.02	187.18	221.7	66.43	80.93	73.67	89.23	77.64	66.51	63.91	63.7	71.8	7.82	9.41	7.56
WB392	Hordeum	vulgare ssp. vulgare		HOR 8158	Turkey	39.4167	29.9833			no	no	no					68.61	78.59	196.01	187.57	222.92	60.55	79.62	70.17	65.73	70.16	57.76	51.2	49.07	55.36	7.88	8.54	9.66
WB393	Hordeum	vulgare ssp. vulgare		HOR 4017	Ex. Yugoslavia	43.8667	18.4167			yes	yes	yes	Landrace	Spring	2	A	78.31	89.11	200.17	190.22	230.87	86.42	110.2	86.87	85.77	80.82	57.03	48.42	45.62	56.55	9.55	11.09	11.11
WB394	Hordeum	vulgare ssp. vulgare		HOR 1522	Afghanistan	31.6169	65.7169			no	no	no					70.91	85.88	194.18	177.03	225.92	58.01	91.36	67.9	70.39	70.08	44.3	36.47	46.26	43.56	8.08	8.56	9.77
WB395	Hordeum	vulgare ssp. vulgare		HOR 1838	Afghanistan	35.8833	71.18			no	no	no					77.39	84.57	201.73	193.35	227.81	71.24	91.05	73.11	75.08	51.77	54.01	45.64	51.83	NA	9.32	10.65	13
WB396	Hordeum	vulgare ssp. vulgare		HOR 4146	Algeria	36.7	3.21667			no	no	no					65.85	79.12	192.01	188.81	218.3	67.28	87.88	80.96	80.68	65.95	54.68	50.69	47	51.58	8.98	10.78	9.09
WB397	Hordeum	vulgare ssp. vulgare		HOR 3961	Austria	47.8	13.0333			no	no	no					77.06	89.35	198.05	196.81	231.68	79.7	128.72	88.21	81.41	99.13	37.54	33.86	32.17	39.11	10.23	12.95	9.46
WB398	Hordeum	vulgare ssp. vulgare		HOR 0386	Bulgaria	42.1342	24.9533			yes	yes	yes	Landrace	Spring	6	B	77.33	82.15	201.01	197.79	226.73	72.26	95.77	85.77	84.52	79.36	48.88	38.21	43.54	46.55	11.6	12.47	10.23
WB399	Hordeum	vulgare ssp. vulgare		HOR 0819	Egypt	26.9184	31.3296			yes	yes	yes	Landrace	Spring	6	C	66.38	74.13	191.95	180.61	213.02	63.22	100.21	80.4	91.66	69.79	60.69	58.34	56.89	64.06	11.57	14.87	10.67
WB400	Hordeum	vulgare ssp. vulgare		HOR 5428	Ethiopia	9.58333	41.8667			yes	yes	no	Landrace	Spring	6	E	79.33	86.63	194.41	181.08	222.29	74.26	109.1	79.17	83.49	82.32	41.68	48.51	44.94	44.62	11.02	13.12	12.04
WB401	Hordeum	vulgare ssp. vulgare		HOR 5939	Ethiopia	8.53333	34.8			yes	yes	no	Landrace	Spring	6	E	71.29	78.83	195.38	179.12	222.38	69.33	96.93	72.59	82.57	78.44	48.34	39.68	50.27	52.04	8.9	12.45	9.05
WB402	Hordeum	vulgare ssp. vulgare		HOR 10307	Ethiopia	6.16667	36.6167			yes	yes	no	Landrace	Spring	6	C	72.75	82.11	198.46	190.91	233.23	85.18	116.92	105.46	104.91	71.13	55.75	59.89	53.88	60.88	14.43	17.4	12.86
WB403	Hordeum	vulgare ssp. vulgare		HOR 10058	France	45.4322	6.55694			yes	yes	yes	Landrace	Spring	6	B	68.94	76.61	192	182.27	212.28	71.08	95.87	87.85	101.32	70.44	63.16	53.67	62.97	65	12.44	15.01	11.98
WB404	Hordeum	vulgare ssp. vulgare		HOR 9614	Georgia	43.0456	42.7297			yes	yes	yes	Landrace	Spring	6	D	72.57	82.36	194.97	191.21	217.66	72.71	112.59	72.42	57.16	78.06	37.34	50.1	40.71	45.44	7.99	11.15	6.61
WB405	Hordeum	vulgare ssp. vulgare		HOR 0771	Greece	39.0742	21.8242			yes	yes	yes	Landrace	Spring	6	B	75.36	88.41	203	195.46	231.14	61.3	121.6	100.86	117.23	91.48	47.95	42.45	49.22	50.82	11.33	10.47	12.74
WB406	Hordeum	vulgare ssp. vulgare		HOR 0940						no	no	no					77.03	86.3	203.97	196.12	230.1	76.56	112.56	96.79	93.61	97.48	54.69	46.56	53.51	54.78	10.64	12.23	10.08
WB407	Hordeum	vulgare ssp. vulgare		HOR 1860	Greece	35.24	24.8092			no	no	no					73.76	77.45	196.01	188.8	217.66	58.51	91.99	74.96	79.96	69.66	51.15	55.05	56.29	56.33	9.45	12.05	12.38
WB408	Hordeum	vulgare ssp. vulgare		HOR 6954	Greece	37.2931	22.4289			no	no	no					68.75	76.86	192.74	182.05	219.87	58.81	89.86	75.75	85.64	70.8	52.43	52.58	58.22	56.74	11.48	15.52	13.01
WB409	Hordeum	vulgare ssp. vulgare		HOR 2815	Iran	35.6	48.8167			no	no	no					67.05	76.81	191.34	181.42	215.14	52.69	80.81	58.23	61.15	61.94	61.68	58.35	51.49	60.35	7.62	9.93	9.42
WB410	Hordeum	vulgare ssp. vulgare		Fior 10035						no	no	no					75.12	88.22	189.05	181.93	214.16	69.94	90.68	70.41	70.99	71.04	65.56	58.68	53.12	63.22	10.05	13.27	12.62
WB411	Hordeum	vulgare ssp. vulgare		HOR 4261	Iran	31.5333	48.8167			no	no	no					60.54	72.23	189.08	177.4	212.12	59.38	79.23	76.59	75.02	69.88	33.04	38.03	37.63	35.1	5.47	7.62	6.32
WB412	Hordeum	vulgare ssp. vulgare		HOR 4262	Iran	30.5167	49.8333			no	no	no					63.74	72.61	192.25	187.95	218.29	59.66	80.41	71.62	82.48	65.46	38.06	46.23	48.52	37.3	9.93	12.48	11.24
WB413	Hordeum	vulgare ssp. vulgare		HOR 4264	Iran	32.55	49.8333			no	no	no					63.21	71.19	190.61	183.4	208.7	61.38	79.56	74.32	64.66	66.59	34.92	40.83	31.85	38.82	3.07	8.68	7.7
WB414	Hordeum	vulgare ssp. vulgare		HOR 4265	Iran	39.6667	44.75			no	no	no					63.59	72.39	191.77	180.29	217.41	61.33	84.84	69.98	76.8	63.94	34.18	39.79	38.9	30.39	6.63	8	8.39
WB415	Hordeum	vulgare ssp. vulgare		HOR 10477	Iraq	33.3156	44.3919			no	no	no					65.47	74.41	192.48	186.41	219.64	67.85	87.25	84.37	86.02	65.85	35.89	39.91	40.95	33.06	7.41	8.53	9.75
WB416	Hordeum	vulgare ssp. vulgare		HOR 10482	Iraq	36.4433	43.2567			no	no	no					75.27	83.09	201.58	193.5	229.95	68.35	104.59	95.51	102.54	78.17	57.14	56.79	53.04	54.03	10.47	12.6	9.87
WB417	Hordeum	vulgare ssp. vulgare		HOR 10607	Iraq	36.1664	43.2569			no	no	no					68.99	77.44	196.04	185.82	217.87	64.04	88.02	79.06	75.13	69.06	36.46	31.53	41.86	35.68	8.38	9.98	9.72
WB418	Hordeum	vulgare ssp. vulgare		HOR 10619	Iraq	34.8333	42			no	no	no					62.52	73.34	192.33	185.59	220.35	66.99	84.17	83.12	67.32	65.37	33.54	39.15	33.27	34.21	4.71	8.15	8.63
WB419	Hordeum	vulgare ssp. vulgare		HOR 10768	Iraq	33.6433	42.8214			no	no	no					69.4	77.86	195.49	185.16	214.27	69.04	76.23	84.86	71.27	63.62	35.08	45.09	40.99	37.51	10.39	11.05	11.44
WB420	Hordeum	vulgare ssp. vulgare		HOR 2002	Italy	38.3378	16.3056			no	no	no					69.16	78.6	192.85	190.36	223.11	69.07	95.49	71.7	87.49	62.79	54.47	58.05	53.82	53.73	11.34	13.41	11.11
WB421	Hordeum	vulgare ssp. vulgare		HOR 9702	Italy	40.3906	15.0875			no	no	no					69.19	76.83	194.72	186.43	216.18	74.16	87.39	83.36	88.88	71.42	44.94	40.14	46.09	52.65	9.71	10.6	7.26
WB422	Hordeum	vulgare ssp. vulgare		HOR 9882	Libya	26.335	17.2281			yes	yes	yes	Landrace	Spring	6	C	70.35	77.21	196.01	185.45	219.16	64.29	93.84	72.38	89.3	72.06	51.1	59.16	52.11	56.06	12.41	13.72	12.63
WB423	Hordeum	vulgare ssp. vulgare		HOR 9883	Libya	32.0178	21.7417			no	no	no					59.69	71.09	188.83	181.06	207.59	57.12	82.83	73.27	68.27	65.52	56.22	55.75	56.43	59.6	9.11	13.9	11.51
WB424	Hordeum	vulgare ssp. vulgare		HOR 9842	Libya	32.7667	22.25			yes	yes	yes	Landrace	Spring	6	B	66.95	75.58	195.66	187.96	219.93	65.81	89.39	68.09	63.57	72.28	48.88	53.48	43.51	52.24	7.88	11.7	10.91
WB425	Hordeum	vulgare ssp. vulgare		HOR 10170	Libya	32.48	21.1264			no	no	no					59.16	71.31	189.98	177.43	210.64	44	69.05	80.81	63.16	66.52	48.84	47.42	57.05	NA	8.47	10.08	11.94
WB426	Hordeum	vulgare ssp. vulgare		HOR 1943	Greece	37.6667	21.8			yes	yes	yes	Landrace	Spring	2	A	80.07	85.47	193.7	182.9	227.19	79.65	127.91	82.87	102.5	111.89	59.45	57.44	56.59	53.46	12.07	14.64	12.29
WB427	Hordeum	vulgare ssp. vulgare		HOR 10136	Libya	27.5678	14.5014			yes	yes	yes	Landrace	Spring	6	C	62.01	73.41	192.29	180.77	218.45	46.56	77.48	56.49	65.94	55.99	39.71	35.49	37.29	NA	8.22	9.31	9.46
WB428	Hordeum	vulgare ssp. vulgare		HOR 10105	Libya	27.5333	14.1572			yes	yes	yes	Landrace	Spring	6	C	62.33	74.04	191.07	180.47	208.9	44.39	67.75	61.33	63.72	45.15	46.06	49.36	42.33	34.65	7.82	8.78	9.79
WB429	Hordeum	vulgare ssp. vulgare		HOR 10111	Libya	26.1667	15.1167			no	no	no					58.93	73.17	190.94	179.16	NA	48.33	76.42	70.06	68.54	NA	43.33	NA	41.51	NA	7.06	11.21	NA
WB430	Hordeum	vulgare ssp. vulgare		HOR 10121	Libya	27.5678	14.5014			no	no	no					61.94	70.98	185.94	177.66	201.98	51.82	58.67	63.22	57.81	40	45.89	45.35	45.99	32.95	7.5	8.98	9.95
WB431	Hordeum	vulgare ssp. vulgare		HOR 10279	Libya	27.85	14.1833			no	no	no					62.36	70.62	192.13	183.16	212.35	48.85	62.22	54.49	53.68	37.63	37.49	28.87	NA	27.68	7.45	10.34	8.4
WB432	Hordeum	vulgare ssp. vulgare		HOR 10112	Libya	26.55	13.7			no	no	no					59.48	72.72	188.07	NA	208.55	47.55	74.12	65.38	NA	NA	39.33	31.54	NA	NA	5.87	NA	NA
WB433	Hordeum	vulgare ssp. vulgare		HOR 8006	Turkey					no	no	no					88	94.97	207.01	197.13	241.15	74.01	113.43	80.27	92.4	85.09	49.99	44.56	44.88	52.15	10.1	7.92	7.54
WB434	Hordeum	vulgare ssp. vulgare		HOR 10138	Libya	24.9642	10.1675			no	no	no					59.82	70.44	NA	179.48	215.88	41.14	70.02	NA	67.38	61.39	40.08	NA	NA	NA	6.37	8.72	12.47
WB435	Hordeum	vulgare ssp. vulgare		HOR 10283	Libya	24.9642	10.1675			no	no	no					60.22	72.52	191.22	182.55	211.63	48.15	78.79	72.53	63.52	NA	36.31	39.5	40.28	NA	7.23	13.26	NA
WB436	Hordeum	vulgare ssp. vulgare		HOR 10110	Libya	26.2542	14.2861			no	no	no					64.79	73.24	191.41	180.81	232.54	66.1	78.15	53.55	58.94	66.2	44.44	33.7	36.08	54.12	5.63	9.91	12.58
WB437	Hordeum	vulgare ssp. vulgare		HOR 9834	Libya	27.0333	14.4333			no	no	no					60.84	74.52	192.52	177.59	212.94	50.93	77.58	66.69	69.79	59.6	43.94	47.88	NA	44.71	5.93	9.82	8.43
WB438	Hordeum	vulgare ssp. vulgare		HOR 10116	Libya	24.3625	14.4722			no	no	no					59.39	71.39	188.79	168.57	205.95	49.22	70.83	64.91	61.61	44.53	45.73	42.53	41.06	47.25	8.19	10.05	12.97
WB439	Hordeum	vulgare ssp. vulgare		HOR 10134	Libya	30.1328	9.50028			no	no	no					60.32	69.95	190.46	179.21	206.59	50.34	58.98	63.82	58.53	37.85	49.38	42.33	50.51	50.55	9.22	11.64	10.59
WB440	Hordeum	vulgare ssp. vulgare		HOR 10126	Libya	31.7739	11.5436			no	no	no					61.64	70.34	186.19	175.52	205.46	51.63	56.14	64.16	47.93	36.2	46.57	50.37	48.59	48.78	7.85	9.72	8.28
WB441	Hordeum	vulgare ssp. vulgare		HOR 13438	Morocco	30.7167	-7.8			no	no	no					71.22	77.41	NA	185.23	NA	61.04	82.74	NA	84.57	NA	54.9	NA	54.25	NA	11.63	12.87	NA
WB442	Hordeum	vulgare ssp. vulgare		HOR 1159						no	no	no					72.11	81.07	198.14	189.17	225.93	76.16	98.7	89.15	78.65	69.98	50.91	42.56	42.29	55.51	12.5	13.16	13.26
WB443	Hordeum	vulgare ssp. vulgare		HOR 13436	Morocco	30.5167	-8.06667			no	no	no					66.07	74.47	194.87	180.37	213.91	66.61	85.9	80.49	91.82	59.07	62.08	63.68	70.74	62.07	12.1	13.09	15.22
WB444	Hordeum	vulgare ssp. vulgare		HOR 1379						no	no	no					68.13	74.1	191.3	190.55	217.35	54.82	80.94	76.07	72.21	58.45	55.66	56.27	56.03	54.55	13.76	17.7	13.67
WB445	Hordeum	vulgare ssp. vulgare		HOR 3700	Romania	45.9431	24.9667			no	no	no					82.86	72.13	203.83	194.67	229.8	69.74	108.1	85.97	92.08	101.13	46.07	46.53	43.35	48.83	9.85	10.72	9.61
WB446	Hordeum	vulgare ssp. vulgare		BCC 1576	Spain	40.4636	-3.74917			yes	yes	yes	Landrace	Spring	6	C	62.18	71.91	190.15	177.97	208.95	46.72	75.15	70.05	63.91	46.24	53.96	52.51	47.54	49.82	9.21	10.35	11.49
WB447	Hordeum	vulgare ssp. vulgare		HOR 4072	Spain	28.2914	-16.6289			yes	yes	yes	Landrace	Spring	6	C	66.72	74.89	190.61	182.97	212.6	59.56	76.33	69.11	71.63	60.59	51.81	51.63	47.9	54.81	11.61	13.89	12.58
WB448	Hordeum	vulgare ssp. vulgare		HOR 13887	Spain	40.4736	-3.74917			yes	yes	yes	Landrace	Spring	6	B	80.18	85.86	203.71	199.17	231.28	83.77	113.74	96.08	109.97	85.89	46.63	43.97	46.34	48.94	12.36	12.85	11.28
WB449	Hordeum	vulgare ssp. vulgare		HOR 13932	Spain	40.4036	-3.74917			yes	yes	yes	Landrace	Spring	6	B	78.37	85.08	187.55	180.48	218.78	61.7	100.8	73.61	73.97	81.34	50.04	46.75	46.43	45.7	12.04	14.26	13.34
WB450	Hordeum	vulgare ssp. vulgare		HOR 13928	Spain	40.4136	-3.74917			yes	yes	yes	Landrace	Spring	6	C	60.77	71.7	188.97	175.36	219.9	62.75	82.42	80.42	74.04	NA	52.46	50.49	48.46	NA	10.16	9.94	NA
WB451	Hordeum	vulgare ssp. vulgare		HOR 0420	Turkey	40.9572	39.0386			yes	yes	yes	Landrace	Spring	6	B	76.22	80.75	202.46	196.97	225.56	73.58	108.09	91.14	97.17	71.64	51.6	44.32	45.8	49.92	9.61	11.34	10.77
WB452	Hordeum	vulgare ssp. vulgare		HOR 0435	Turkey	41.25	32.6833			yes	yes	yes	Landrace	Spring	6	B	78.21	84.6	200.72	193.33	227	77.56	103.83	87.35	103.13	77.81	56.33	35.9	57.28	53.83	13.03	11.63	10.65
WB453	Hordeum	vulgare ssp. vulgare		HOR 0449	Turkey	41.0006	28.9186			yes	yes	yes	Landrace	Spring	6	C	69.39	80.29	197.95	189.73	222.11	67.98	101.46	68.9	97.61	87.12	48.73	43.08	46.56	49.62	12.11	13.73	11.96
WB454	Hordeum	vulgare ssp. vulgare		HOR 0452	Turkey	40.8269	30.8083			yes	yes	yes	Landrace	Spring	6	B	72.08	82.69	202.2	189.34	238.6	86.1	110.85	109.42	89.93	80.41	51.58	46.17	47.49	47.88	11.9	10.9	14.91
WB455	Hordeum	vulgare ssp. vulgare		HOR 0544	Turkey	41.6667	26.5667			yes	yes	yes	Landrace	Spring	6	C	67.72	76.48	195.63	180.16	220.26	67.86	85.5	68.13	88.23	61.2	49.83	45.61	52.27	55.4	11.51	12.48	10.52
WB456	Hordeum	vulgare ssp. vulgare		HOR 0889	Turkey	37.8833	30.8			yes	yes	yes	Landrace	Spring	6	C	66.16	73.33	190.54	176.34	213.96	58.05	67.97	70.29	77.23	50.39	52.34	45.18	53.25	61.15	8.61	11.21	12.53
WB457	Hordeum	vulgare ssp. vulgare		HOR 0194	Ukraine	44.9672	34.1472			yes	yes	yes	Landrace	Spring	6	B	69.42	82.87	201.62	187.97	225.93	82.17	106.1	87.59	96.68	94.03	50.23	48.5	49.82	51.69	9.35	9.55	9.02
WB458	Hordeum	vulgare ssp. vulgare		HOR 1466	Turkey	38.4433	27.15			yes	yes	yes	Landrace	Spring	6	B	68.53	78.65	198.09	185.08	215.88	61.9	97.06	77.34	97.52	75.1	49.46	48.93	50.44	52.93	10.91	12.72	10
WB459	Hordeum	vulgare ssp. vulgare		HOR 0751	Yugoslavia	42.1922	20.7794			yes	yes	yes	Landrace	Spring	6	B	82.98	85.99	205.06	196.43	229.75	77.27	105.19	90.1	105.78	81.05	51.41	36.2	45.47	47.16	10.81	11.37	10.68
WB460	Hordeum	vulgare ssp. vulgare		HOR 5895	Ethiopia	6.2	38.7			yes	yes	no	Landrace	Spring	deficiens	E	81.14	88.51	195.2	190.51	223.05	68.48	92.7	63.53	66.36	75.03	61.12	58.13	55.07	57	10.12	13.6	11.16
WB461	Hordeum	vulgare ssp. vulgare		HOR 1468	India					yes	yes	no		Spring	2	F	82.56	81.85	NA	182.54	222.89	64.81	91	NA	64.06	69.36	43.85	NA	46.35	46.33	12.53	14.99	14.43
WB462	Hordeum	vulgare ssp. vulgare		HOR 10334	Ethiopia	9.1	37.3167			yes	yes	no	Landrace	Spring	deficiens	E	84.05	88.48	197.84	188.89	226.21	79.25	118.09	77.03	92.45	78.33	60.15	54.94	55.83	59.68	10.23	11.95	5.46
WB463	Hordeum	vulgare ssp. vulgare		HOR 6514	Ethiopia	8.65	39.0667			yes	no	no					73.75	79.04	193.47	182.06	221.9	63.98	95.08	72.73	72.15	71.57	46.06	52.51	47.67	48.16	10.5	12.41	13.25
WB464	Hordeum	vulgare ssp. vulgare		HOR 10958	Algeria	28	3			yes	yes	yes	Landrace	Spring	2	C	64.36	72.49	192.12	178.28	208.9	67.98	84.55	79.01	88.38	66.01	66.99	58.23	53.47	70.69	10.54	11.83	11.33
WB465	Hordeum	vulgare ssp. vulgare		HOR 5918	Ethiopia	9.21667	41.1			yes	yes	no	Landrace	Spring	2	E	71.99	82.54	195.97	189.23	225.97	80.1	90.79	72.47	67.79	77.16	52.52	55.03	59.37	59.08	9.92	13.85	11.17
WB466	Hordeum	vulgare ssp. vulgare		HOR 5929	Ethiopia	5.78333	36.5667			yes	yes	no	Landrace	Spring	2	E	68.48	77.32	189.53	187.45	212.83	74.98	99.06	73.38	80.93	71.85	46.65	48.05	47.71	48.97	NA	NA	NA
WB467	Hordeum	vulgare ssp. vulgare		HOR 11435	Ethiopia	9.66667	39.5333			yes	yes	no	Landrace	Spring	2	A	84.33	90.5	202.83	NA	234.99	90.36	102.37	82.41	NA	71.36	43.19	41.57	NA	38.63	7.13	NA	12
WB468	Hordeum	vulgare ssp. vulgare		HOR 10484	Iraq	33.3156	44.3919			yes	yes	yes	Landrace	Spring	2	E	79.18	80.62	196.1	183.86	220.82	85.3	103.73	89.43	83.88	85.3	53.98	33.48	52.62	54.81	10.4	13.3	9.8
WB469	Hordeum	vulgare ssp. vulgare		HOR 2779	Iran	37.6333	47.8			yes	yes	yes	Landrace	Spring	2	F	65.63	73.16	197.84	187.65	208.45	63.57	86.51	71.84	71.47	63	56.65	56.08	NA	56.99	9.94	11.6	11.06
WB470	Hordeum	vulgare ssp. vulgare		HOR 8813	Poland	49.5333	21.9667			yes	yes	no	Landrace	Spring	2	F	74.14	88.3	196.04	220.13	NA	74.63	105.43	86.16	44.53	NA	50.65	47.37	NA	NA	11.17	12.65	NA
WB471	Hordeum	vulgare ssp. vulgare		HOR 4463	Russia	42.1431	47.0947			yes	yes	no	Landrace	Spring	2	F	78.11	84.91	197.37	188.25	NA	82.56	119.01	83.66	85.49	NA	60.11	60.17	56.32	NA	10.62	12.64	NA
WB472	Hordeum	vulgare ssp. vulgare		HOR 1464	Afghanistan	35.8833	71.18			yes	yes	yes	Landrace	Spring	6	F	80.24	85.88	201.09	190.75	228.46	69.42	101.31	72.14	59.9	66.77	28.13	28.75	NA	NA	8.28	11.3	10.1
WB473	Hordeum	vulgare ssp. vulgare		HOR 7321	Afghanistan	34.3667	62.1667			yes	yes	yes	Landrace	Spring	6	F	69.88	76.8	196.22	183.69	226.31	53.76	65.21	45.8	57	52.73	39.46	17.53	45.04	48.48	7.4	9.07	9.7
WB474	Hordeum	vulgare ssp. vulgare		HOR 5961	Ethiopia	8.53333	34.8			yes	yes	no	Landrace	Spring	6	E	69.42	79.49	192.85	181.64	224.51	76.08	93.28	65.47	71.34	72.54	43.07	46.64	45.61	43.53	10.21	13.11	11.66
WB475	Hordeum	vulgare ssp. vulgare		HOR 10364	Italy	39	16.3728			yes	yes	yes	Landrace	Spring	6	C	70.39	81.2	200.81	190.44	230.1	69.84	111.39	98.96	99.61	98.47	63.14	51.05	59.65	63.44	9.93	12.21	11.12
WB476	Hordeum	vulgare ssp. vulgare		HOR 3270	Turkey					yes	yes	no		Spring	6	C	67.27	77.39	192.8	186.26	NA	66.04	82.11	69.3	76.25	NA	38.32	36.87	37.78	NA	10.54	10.88	NA
WB477	Hordeum	vulgare ssp. vulgare		HOR 3941	Israel					yes	yes	no		Spring	2	D	66.89	77.4	192.03	184.9	215.63	52.34	68.87	61.67	53.21	47.54	58.25	52.54	43.72	60.16	10.93	13.65	11.93
WB478	Hordeum	vulgare ssp. vulgare		HOR 9929	Libya	32.0167	12.3422			yes	yes	yes	Landrace	Spring	6	C	64.71	70.89	187.96	178.03	208.77	57.32	65.29	74.42	62.62	46.59	53.28	54.12	51.62	57.39	8.55	10.02	10.46
WB479	Hordeum	vulgare ssp. spontaneum		FT004	Israel	30.9336	34.8647			yes	no	no					60.94	66.99	186.15	177.33	208.56	74.67	84.58	43.96	69.15	68.83	24.13	NA	NA	25.36	10.17	NA	10.09
WB480	Hordeum	vulgare ssp. spontaneum		FT073	Israel	31.4365	34.8878			yes	no	no					73.28	84.94	190.83	179.6	212.37	78.04	108.1	87.84	90.14	91.05	37.91	NA	NA	42.91	12.73	NA	12.44
WB481	Hordeum	vulgare ssp. spontaneum		FT125	Israel	32.821	35.5072			no	no	no					65.84	80.04	190.26	181.93	212.93	86.72	106.28	87.69	80.19	78.73	40.52	NA	NA	35.65	14.58	NA	15.91
WB482	Hordeum	vulgare ssp. spontaneum		FT155	Israel	31.5953	34.8992			yes	no	no					68.44	78.65	192.81	177.61	212.12	69.59	93.65	86.12	85.78	72.06	30.37	NA	NA	44.94	11.75	NA	14.25
WB483	Hordeum	vulgare ssp. spontaneum		FT269	Jordan	32.6333	35.7			yes	no	no					69.54	76.48	190.15	171.28	213.41	82.63	99.91	83.18	99.77	76.55	38.36	NA	NA	48.82	14.03	NA	15.3
WB484	Hordeum	vulgare ssp. spontaneum		FT872	Uzbekistan	38.3111	66.625			yes	no	no					67.14	78.82	192.41	185.74	216.03	76.47	102.92	81.99	108.59	91.75	45.31	NA	NA	46.98	12.74	NA	11.84
WB485	Hordeum	vulgare ssp. spontaneum		HID03	Iraq	35.0333	45.7167			yes	no	no					65.64	83.8	189.82	180.7	208.5	88.96	104.23	81.3	90.15	56.3	53.58	NA	NA	48.15	13.3	NA	11.47
WB486	Hordeum	vulgare ssp. spontaneum		HID04	Iraq	35.5833	43			no	no	no					66.47	78.6	186.63	172.72	217.01	72.47	109.12	98.98	104.02	77.7	32.91	NA	NA	43.97	10.78	NA	7.79
WB487	Hordeum	vulgare ssp. spontaneum		HID55	Turkey	36.85	40.0333			yes	no	no					69.07	85.02	191.83	172.18	215.51	66.18	99.8	86.26	87.92	74.37	35.55	NA	NA	49.14	15.74	NA	15.62
WB488	Hordeum	vulgare ssp. spontaneum		HID62	Turkey	36.51	37.09			no	no	no					84.56	100.73	191.45	187.9	217.68	NA	112.65	99.37	93.6	79.49	27.11	NA	NA	44.45	15.46	NA	17.39
WB489	Hordeum	vulgare ssp. spontaneum		HID65	Turkey	36.7519	37.4753			no	no	no					71.85	88.89	189.14	179.94	219.62	80.57	92.02	80.48	91.71	64.12	21.58	NA	NA	35.52	11.75	NA	12.55
WB490	Hordeum	vulgare ssp. spontaneum		HID69	Turkey	36.8536	37.5214			no	no	no					67.95	79.22	189.11	180.91	211.39	63.37	90.88	73.14	91.78	69.92	35.86	NA	NA	39.75	13.22	NA	11.23
WB491	Hordeum	vulgare ssp. spontaneum		HID80	Turkey	37.3228	37.4672			no	no	no					73.66	86.52	187.97	175.17	206.63	60.73	99.68	90.63	89.54	71.83	36.79	NA	NA	40.89	13.01	NA	10.01
WB492	Hordeum	vulgare ssp. spontaneum		HID99	Syria	35.1672	38.8814			no	no	no					66.06	76.71	188.69	174.17	220.21	62.78	75.58	64.01	85.01	60.04	50.39	NA	NA	50.93	10.8	NA	9.39
WB493	Hordeum	vulgare ssp. spontaneum		HID101	Syria	33.6542	36.8361			no	no	no					69.68	80.6	189.29	180.72	209.11	80.17	101.28	67.84	82.37	68.05	45.52	NA	NA	43.84	12.16	NA	11.62
WB494	Hordeum	vulgare ssp. spontaneum		HID102	Syria	35.6056	35.8208			no	no	no					60.93	91.47	194.81	183.64	219.96	83.96	100.54	101.71	74.64	88.09	32.35	NA	NA	30.38	8.9	NA	8.36
WB495	Hordeum	vulgare ssp. spontaneum		HID109	Syria	34.935	36.7367			no	no	no					84.71	97.21	193.48	190.56	223.88	NA	103.89	87.28	68.38	62.02	35.19	67.46	NA	42.4	13.23	19.6	14.53
WB496	Hordeum	vulgare ssp. spontaneum		HID114	Lebanon	33.45	35.3167			yes	no	no					76.95	91.86	195.64	187.04	219.43	86.98	121.72	86.07	94.76	75.99	41.85	NA	NA	37.5	12.32	NA	14.08
WB497	Hordeum	vulgare ssp. spontaneum		HID138	Iran	32	48.55			yes	no	no					64.44	73.36	189.97	177.89	220.72	67.87	90.89	91	92.41	79	32.51	NA	NA	29.83	12.24	NA	10.23
WB498	Hordeum	vulgare ssp. spontaneum		HID140	Iraq	36.4	44.2			yes	no	no					62.14	73.03	185.44	174.28	201.66	84.34	104.23	75.18	95.15	90.32	30.89	NA	NA	32.66	9.31	NA	8.96
WB499	Hordeum	vulgare ssp. spontaneum		HID144	Iran	30.0667	50.8333			yes	no	no					61.14	73.59	188.66	NA	NA	57.26	80.91	58.71	NA	NA	29.97	NA	NA	NA	10.93	NA	NA
WB500	Hordeum	vulgare ssp. spontaneum		HID219	Afghanistan	32.6167	32.6167			yes	no	no					68.71	80.87	190.66	190.81	NA	88.8	102.4	79.7	73.47	64.76	36.86	NA	NA	NA	10.83	NA	8.75
WB501	Hordeum	vulgare ssp. spontaneum		HID249	Iran	33.2333	48.5667			yes	no	no					69.68	83.92	195.77	192.61	220.51	63.97	92.42	85.27	80.36	80.12	40.7	NA	NA	29.54	8.71	NA	9.99
WB502	Hordeum	vulgare ssp. vulgare		HOR 4727	Turkey					yes	no	no					67.05	85.68	201.28	191.65	228.8	71.57	97.09	75.33	82.6	79.9	58.88	57.45	46.6	52.64	10.66	13.24	9.78
WB503	Hordeum	vulgare ssp. spontaneum		HID294	Iran					no	no	no					67.55	78.66	189.29	179.13	213.11	78.31	105.79	68.94	101.39	91.78	30.17	NA	NA	37.07	12.53	NA	12.12
WB504	Hordeum	vulgare ssp. spontaneum		HID295	Iran					no	no	no					67.44	79.58	188.06	180.36	NA	71.98	108.42	81.19	82.46	NA	33.46	NA	NA	NA	14.43	NA	NA
WB505	Hordeum	vulgare ssp. spontaneum		HID357	Turkey	37.7866	39.748			yes	no	no					79.61	91.24	189.04	183.7	225.43	71.17	99.85	87.33	96.26	97.41	32.92	NA	37.3	39.13	16.06	NA	16.69
WB506	Hordeum	vulgare ssp. spontaneum		HID358	Turkey	38.096	39.8493			yes	no	no					73.77	90.57	192.84	190.01	223.92	63.85	102.8	86.91	96.56	74.27	29.32	NA	NA	48.6	14.42	NA	14.94
WB507	Hordeum	vulgare ssp. spontaneum		HID359	Israel	31.3833	34.8818			no	no	no					75.24	86.68	191.78	178.92	219.92	92.24	94	86.25	87.76	76.83	27.68	NA	NA	56.82	13.66	NA	14.2
WB508	Hordeum	agriocrithon		HID380	China	39.9	116.39			yes	no	no					80.68	85.52	197	189.08	225.92	60.48	96.85	73.59	58.19	72.84	30.89	NA	NA	NA	10.12	12.57	NA
WB509	Hordeum	vulgare ssp. spontaneum		HID386	Israel	31.7747	31.7747			no	no	no					68.14	86.14	192.14	186.87	NA	99.73	131.18	87.34	99.04	NA	45.12	NA	NA	NA	10.4	NA	NA
WB510	Hordeum	vulgare ssp. vulgare	Barke		Germany			48.5	11.4	yes	yes	yes	Cultivar	Spring	2	A	75.11	89.07	198.12	195.99	229.46	80.37	79.83	61.87	66.23	67.89	58.9	60.86	57.75	63	10.65	13.85	10.52
WB511	Hordeum	vulgare ssp. spontaneum		ISR42-8	Israel	32.7516	35.6686			yes	no	no					69.61	90.84	195.97	187.94	225.9	69.01	107.52	89.64	78.5	83.76	40.76	NA	NA	44.61	17.26	22.57	15.58
WB512	Hordeum	vulgare ssp. vulgare	Scarlett		Germany			48.5	11.4	yes	yes	yes	Cultivar	Spring	2	A	74.17	85.76	195.76	191.75	224.98	64.51	67.73	62.43	60.57	37.25	53.47	50.85	44.82	NA	9.82	12.52	10.98
