# Supplementary material for: Exome sequences and multi‐environment field trials elucidate the genetic basis of adaptation in barley
Source: Plant J. 2019 Jun 27;99(6):1172–91. doi: 10.1111/tpj.14414 (PMC6851764; doi:10.1111/tpj.14414)
Supplement: Supplementary file 16 — Table S3. Kinship matrix for 371 barley genotypes used for the genetic analysis. [file TPJ-99-1172-s016.csv]

WB001	WB002	WB003	WB004	WB005	WB006	WB007	WB008	WB009	WB010	WB011	WB012	WB013	WB014	WB015	WB016	WB017	WB018	WB019	WB020	WB022	WB024	WB025	WB026	WB027	WB028	WB029	WB030	WB031	WB032	WB037	WB039	WB040	WB041	WB042	WB043	WB044	WB045	WB046	WB047	WB048	WB049	WB050	WB051	WB052	WB053	WB054	WB055	WB056	WB057
WB001	1.789317377	0.311905601	0.215374674	0.18896689	0.32734564	0.254046284	0.191788103	0.161397582	0.179014542	0.609325714	0.497570925	0.532933809	0.520212276	0.579119999	0.517123884	-0.166009695	-0.193191859	-0.117460966	-0.212091292	0.373818774	0.394526881	0.548820424	0.637936291	0.441875637	0.470986017	0.149628677	-0.066276539	0.383433434	0.020101107	0.872692335	0.175580609	0.073985414	-0.293571977	-0.153544381	-0.300111159	0.101389976	-0.079135387	-0.008238856	0.012187356	0.015508582	-0.274793863	-0.26113082	0.309742756	-0.007137697	-0.127098705	-0.096268406	-0.186979121	-0.19257874	-0.160318771
WB002	0.311905601	1.434925913	0.647025745	0.620827503	0.70886479	0.588394534	0.645167018	0.498217969	0.484257465	0.484915599	0.47640087	0.462071942	0.448897383	0.458673253	0.430816849	0.165340601	0.117677269	0.18448203	0.05418595	0.607792254	0.510585951	0.364355116	0.535308066	0.523500558	0.656328978	0.441528579	0.114839702	0.612569503	-0.082062663	0.352230664	0.590925196	0.599595149	-0.33226269	-0.400069181	-0.292792861	-0.124992245	0.089656587	-0.152327361	-0.121483682	-0.071895769	-0.3248591	-0.326182796	0.10441091	-0.094142506	-0.220742006	-0.136666685	-0.210689311	-0.210402607	-0.240349932
WB003	0.215374674	0.647025745	1.580042299	1.303732209	0.976743364	1.235749505	1.132847034	0.548022194	0.537497721	0.387042735	0.513187637	0.399266311	0.390481485	0.410065575	0.402400362	0.081670113	0.075768482	0.108733721	0.071967279	0.479519945	0.515616393	0.326839507	0.514087508	0.505077838	0.50823778	0.317664422	0.079847544	0.616457838	-0.143120568	0.252362822	0.461974007	0.558953879	-0.341674117	-0.326604315	-0.355842322	-0.053436791	-0.009403139	-0.056162565	-0.053929099	-0.030509277	-0.373037945	-0.358056832	0.104179348	-0.029562177	-0.229806885	-0.078705595	-0.180164539	-0.15259652	-0.170984786
WB004	0.18896689	0.620827503	1.303732209	1.562752036	1.186991779	1.277742286	1.150616698	0.626104114	0.602791619	0.413458306	0.431160698	0.302788356	0.359734401	0.3530888	0.354456701	0.143271468	0.116108311	0.167981668	0.157663461	0.441378356	0.429384272	0.265403132	0.435182981	0.364263128	0.505418796	0.335109257	0.097739062	0.627579583	-0.086069802	0.206406026	0.479196534	0.627735849	-0.363426427	-0.353702385	-0.301942353	-0.086032739	-0.029240687	-0.112925998	-0.125060165	-0.049316639	-0.329669672	-0.322935448	0.07728421	-0.076591475	-0.219020067	-0.125709556	-0.187891642	-0.158486619	-0.140489799
WB005	0.32734564	0.70886479	0.976743364	1.186991779	1.59127133	1.212006414	1.165014617	0.677982372	0.681962202	0.547532675	0.484302979	0.355718934	0.471738657	0.443040268	0.410273343	0.116900616	0.095530869	0.148676141	0.18795102	0.566396114	0.501081164	0.371710184	0.465668123	0.422896392	0.572099728	0.369617543	0.083983227	0.738108285	-0.129149205	0.297742922	0.399361126	0.63778455	-0.309823805	-0.291265801	-0.257779132	-0.043569992	-0.061731598	-0.060801785	-0.083784178	-0.038704117	-0.279515213	-0.266437839	0.20434257	-0.046966195	-0.210697294	-0.117309262	-0.218636729	-0.194619861	-0.176763104
WB006	0.254046284	0.588394534	1.235749505	1.277742286	1.212006414	1.622016149	1.000501353	0.573842675	0.577079269	0.553312824	0.492026386	0.42494471	0.481941598	0.443707973	0.411379451	0.127772346	0.11420543	0.138079463	0.157461913	0.466753972	0.520876142	0.376795211	0.532420559	0.487170052	0.493512509	0.267889613	0.102762083	0.631090348	-0.124691222	0.320579927	0.393362834	0.622026585	-0.324203036	-0.289949838	-0.329056267	0.004890432	-0.042520702	-0.030280982	-0.021568183	-0.002980107	-0.353324815	-0.347109062	0.176555257	-0.027973455	-0.25876214	-0.07975543	-0.200473454	-0.197591914	-0.169015998
WB007	0.191788103	0.645167018	1.132847034	1.150616698	1.165014617	1.000501353	1.793919476	0.50820165	0.478120771	0.383687311	0.418227992	0.229352574	0.297844126	0.312741507	0.288849905	0.090570132	0.083836223	0.125217231	0.096519936	0.539433469	0.38670007	0.239687101	0.328737548	0.359842551	0.526808613	0.329103674	0.118013337	0.571734826	-0.167857294	0.163620374	0.398322599	0.558740128	-0.061235158	-0.064583031	0.006329179	-0.13947238	-0.041605232	-0.131021637	-0.095954993	-0.132417499	-0.025058925	0.002359422	0.061596101	-0.135379092	-0.24736068	-0.170126039	-0.27094402	-0.212445076	-0.198994095
WB008	0.161397582	0.498217969	0.548022194	0.626104114	0.677982372	0.573842675	0.50820165	1.578255464	1.522829864	0.382834996	0.423272731	0.499037404	0.50965745	0.443654208	0.45408288	0.147310304	0.151095511	0.181455145	0.290192243	0.455284743	0.4011362	0.378873563	0.434527717	0.285808454	0.420215965	0.364951723	0.133137377	0.80811043	-0.162080637	0.26383533	0.324987056	0.612991037	-0.40451767	-0.3584952	-0.349220166	-0.097770139	-0.087786994	-0.112342502	-0.045665875	-0.061921848	-0.382137559	-0.373661778	0.292896217	-0.055477561	-0.223268158	-0.09847601	-0.23057456	-0.234381103	-0.192146614
WB009	0.179014542	0.484257465	0.537497721	0.602791619	0.681962202	0.577079269	0.478120771	1.522829864	1.57833824	0.39292114	0.436679774	0.521479117	0.529026054	0.467340357	0.481366819	0.142918588	0.146879235	0.172396644	0.292818248	0.448166131	0.419135556	0.390121324	0.443361824	0.303249973	0.436798037	0.37279262	0.112312308	0.820244791	-0.174540965	0.28145229	0.330741749	0.606046136	-0.395558622	-0.348142264	-0.341510361	-0.062438708	-0.079109045	-0.121807896	-0.033701175	-0.047904066	-0.376727748	-0.375431549	0.312670891	-0.039159784	-0.21389398	-0.082248185	-0.224110345	-0.225566886	-0.180868664
WB010	0.609325714	0.484915599	0.387042735	0.413458306	0.547532675	0.553312824	0.383687311	0.382834996	0.39292114	2.058223781	0.87631711	0.818231196	1.355058536	1.17293905	1.10246209	-0.050154577	-0.096991817	-0.054627463	-0.053673084	0.855518008	0.960534264	0.649575937	0.687266756	0.776090531	0.846136108	0.407931675	-0.116687872	0.484435091	-0.180197039	0.974548398	0.502186499	0.473071297	-0.238173699	-0.234440426	-0.106985284	-0.061806268	-0.131003668	0.006484339	0.006950163	0.051347029	-0.116755717	-0.114453087	0.249750815	0.006121143	-0.215726704	-0.020118835	-0.228965851	-0.216198385	-0.175151358
WB011	0.497570925	0.47640087	0.513187637	0.431160698	0.484302979	0.492026386	0.418227992	0.423272731	0.436679774	0.87631711	1.753509441	1.028494391	1.05206049	0.99840068	0.989899134	-0.067163219	-0.074232402	-0.082925717	-0.054423705	0.867656185	0.993382231	0.606915182	0.936841613	0.858798809	0.731771291	0.439334302	-0.08080906	0.468696611	-0.188587304	0.808694828	0.500878011	0.392950724	-0.277995531	-0.24017512	-0.29589265	-0.037478707	-0.043572179	-0.030906816	0.033390803	-0.009961963	-0.354207169	-0.349311677	0.44375553	0.030550174	-0.223362768	-0.062281462	-0.162536192	-0.218083876	-0.158491235
WB012	0.532933809	0.462071942	0.399266311	0.302788356	0.355718934	0.42494471	0.229352574	0.499037404	0.521479117	0.818231196	1.028494391	1.959679519	1.422485462	1.380370051	1.493941558	-0.08894902	-0.116171807	-0.101080506	-0.139915919	0.875770826	0.931143003	0.702964871	1.093905918	0.802389821	0.668368774	0.570182453	-0.089902196	0.508867588	-0.172487532	0.896726553	0.495540018	0.327162688	-0.257249826	-0.186221994	-0.301340834	-0.01492449	-0.133108922	0.035315252	0.065210255	0.029042432	-0.304378136	-0.31047051	0.502330351	0.083489385	-0.237431196	-0.033712622	-0.226816057	-0.267926789	-0.211406891
WB013	0.520212276	0.448897383	0.390481485	0.359734401	0.471738657	0.481941598	0.297844126	0.50965745	0.529026054	1.355058536	1.05206049	1.422485462	2.09979274	1.366328116	1.556337464	-0.051814218	-0.064778552	-0.05135454	-0.080626786	0.791053426	1.010323348	0.664456126	0.879080829	0.679414473	0.687133352	0.520612314	-0.046452004	0.45116151	-0.271497184	0.834404949	0.502506729	0.332109469	-0.24759407	-0.130165899	-0.200180289	0.018372345	-0.149338112	0.034389774	0.006205872	0.081322038	-0.202626378	-0.197763954	0.381236214	0.075992397	-0.248481773	0.014489233	-0.238645827	-0.230009654	-0.17744716
WB014	0.579119999	0.458673253	0.410065575	0.3530888	0.443040268	0.443707973	0.312741507	0.443654208	0.467340357	1.17293905	0.99840068	1.380370051	1.366328116	1.970530559	1.574462044	-0.027386314	-0.093146846	-0.059576039	-0.128844411	0.851106356	0.883385814	0.666883746	1.061515918	0.830161307	0.759286746	0.659639756	-0.085202362	0.502064654	-0.200260389	1.018850804	0.598311871	0.304990261	-0.279972606	-0.22841379	-0.171121888	-0.085835343	-0.147255495	0.004030232	-0.031635598	-0.001808351	-0.172706719	-0.161826426	0.374636423	0.025466423	-0.222771472	-0.079721156	-0.203695917	-0.232505587	-0.181359382
WB015	0.517123884	0.430816849	0.402400362	0.354456701	0.410273343	0.411379451	0.288849905	0.45408288	0.481366819	1.10246209	0.989899134	1.493941558	1.556337464	1.574462044	2.000331611	-0.06933906	-0.11024935	-0.104513021	-0.114916557	0.785119428	1.056260316	0.668194408	0.99481318	0.78609367	0.690014466	0.566876971	-0.109333744	0.473036772	-0.174793012	0.794214692	0.516309834	0.301050915	-0.264983774	-0.231048898	-0.208997702	0.010667616	-0.134161743	-0.008056514	0.024443987	0.053046375	-0.214824947	-0.216093306	0.358653748	0.071621453	-0.21171405	-0.011755244	-0.214602212	-0.232558449	-0.163412426
WB016	-0.166009695	0.165340601	0.081670113	0.143271468	0.116900616	0.127772346	0.090570132	0.147310304	0.142918588	-0.050154577	-0.067163219	-0.08894902	-0.051814218	-0.027386314	-0.06933906	1.571500287	1.132293952	1.0865562	0.782162492	0.011293579	-0.103102889	-0.217482995	-0.008591251	-0.008091446	0.054197231	0.133806064	0.31221515	0.040910495	-0.140589028	-0.199353324	0.119163412	0.207672496	-0.424290592	-0.394639114	-0.373655454	-0.211818011	0.086308915	-0.21861948	-0.192892914	-0.234461496	-0.375496477	-0.339545674	-0.163794592	-0.20424925	0.0226888	-0.185880533	-0.026967272	0.037805776	0.033752029
WB017	-0.193191859	0.117677269	0.075768482	0.116108311	0.095530869	0.11420543	0.083836223	0.151095511	0.146879235	-0.096991817	-0.074232402	-0.116171807	-0.064778552	-0.093146846	-0.11024935	1.132293952	1.422215409	1.029262209	0.953817803	0.031980565	-0.115013799	-0.190109399	-0.10183747	-0.115410438	-0.027256774	0.021473267	0.353350186	0.091900281	-0.120001626	-0.218193368	0.014540012	0.175509341	-0.407800569	-0.40288082	-0.394356471	-0.191557325	0.138085785	-0.176988377	-0.14370596	-0.190408196	-0.395701345	-0.361802064	-0.168074257	-0.173557196	-0.050786095	-0.137515538	-0.047775958	-0.048204084	-0.038951383
WB018	-0.117460966	0.18448203	0.108733721	0.167981668	0.148676141	0.138079463	0.125217231	0.181455145	0.172396644	-0.054627463	-0.082925717	-0.101080506	-0.05135454	-0.059576039	-0.104513021	1.0865562	1.029262209	1.353999746	0.782928343	0.028865363	-0.112923265	-0.197136426	0.007903378	-0.017858721	0.059457816	0.132294827	0.263711616	0.043536083	-0.096092408	-0.186900226	0.131101545	0.249450314	-0.406512929	-0.376072703	-0.37949051	-0.188022769	0.037944274	-0.220359493	-0.189990349	-0.219710178	-0.383409966	-0.373931482	-0.162676618	-0.2001313	-0.077198353	-0.182521777	-0.152782994	-0.101786928	-0.068023152
WB019	-0.212091292	0.05418595	0.071967279	0.157663461	0.18795102	0.157461913	0.096519936	0.290192243	0.292818248	-0.053673084	-0.054423705	-0.139915919	-0.080626786	-0.128844411	-0.114916557	0.782162492	0.953817803	0.782928343	1.436888145	0.09032671	-0.091654554	-0.194094778	-0.084455587	-0.100597184	-0.010778782	0.054824766	0.253597792	0.043673669	-0.098417241	-0.200417503	0.034953725	0.175979044	-0.40522118	-0.413452323	-0.388026902	-0.187549949	0.083514612	-0.177277088	-0.154085692	-0.183434031	-0.383746968	-0.34805768	-0.179110555	-0.168794812	-0.12117043	-0.120516767	-0.113100671	-0.04404104	-0.066668127
WB020	0.373818774	0.607792254	0.479519945	0.441378356	0.566396114	0.466753972	0.539433469	0.455284743	0.448166131	0.855518008	0.867656185	0.875770826	0.791053426	0.851106356	0.785119428	0.011293579	0.031980565	0.028865363	0.09032671	1.819347669	0.737909234	0.545505626	0.815387231	0.851035559	1.174774315	0.631726494	0.005500633	0.477411264	-0.133052989	0.613234071	0.619873171	0.531775131	-0.378984343	-0.336451566	-0.337446352	-0.110571823	0.022806124	-0.048215687	-0.054659485	-0.035940707	-0.327586251	-0.324458781	0.253222347	-0.048298249	-0.249195869	-0.051570466	-0.276059622	-0.226281259	-0.19964141
WB022	0.394526881	0.510585951	0.515616393	0.429384272	0.501081164	0.520876142	0.38670007	0.4011362	0.419135556	0.960534264	0.993382231	0.931143003	1.010323348	0.883385814	1.056260316	-0.103102889	-0.115013799	-0.112923265	-0.091654554	0.737909234	1.983500458	0.774412598	0.786964003	0.780085645	0.654527964	0.384002242	-0.134537801	0.559952485	-0.198188356	0.78137095	0.477298115	0.339201435	-0.272208875	-0.220151928	-0.301935801	0.031342854	-0.046149837	0.035870793	0.03533631	0.061201606	-0.289721297	-0.296648061	0.272906633	0.064685689	-0.204087122	0.062201461	-0.207992882	-0.263340597	-0.196658401
WB024	0.548820424	0.364355116	0.326839507	0.265403132	0.371710184	0.376795211	0.239687101	0.378873563	0.390121324	0.649575937	0.606915182	0.702964871	0.664456126	0.666883746	0.668194408	-0.217482995	-0.190109399	-0.197136426	-0.194094778	0.545505626	0.774412598	1.762059822	0.616873429	0.481426252	0.512898048	0.195777508	-0.065139764	0.430562871	0.01026786	0.840998378	0.153024591	0.245213929	-0.35480929	-0.199985811	-0.317610102	0.160102797	-0.119775036	0.001178138	0.070346448	0.031248683	-0.372818015	-0.365991632	0.405742954	0.004456214	-0.11290375	-0.011735359	-0.146663531	-0.185660745	-0.133238827
WB025	0.637936291	0.535308066	0.514087508	0.435182981	0.465668123	0.532420559	0.328737548	0.434527717	0.443361824	0.687266756	0.936841613	1.093905918	0.879080829	1.061515918	0.99481318	-0.008591251	-0.10183747	0.007903378	-0.084455587	0.815387231	0.786964003	0.616873429	1.764799218	1.037118277	0.927990326	0.669263222	-0.022780092	0.561573953	-0.216115897	0.814604129	0.598478231	0.365121885	-0.296429716	-0.271467778	-0.320812278	0.00567875	-0.161999748	-0.000980969	0.069580663	-0.000696326	-0.333614261	-0.344974397	0.354652531	0.020507323	-0.282899733	-0.015240293	-0.269926292	-0.287846194	-0.247595336
WB026	0.441875637	0.523500558	0.505077838	0.364263128	0.422896392	0.487170052	0.359842551	0.285808454	0.303249973	0.776090531	0.858798809	0.802389821	0.679414473	0.830161307	0.78609367	-0.008091446	-0.115410438	-0.017858721	-0.100597184	0.851035559	0.780085645	0.481426252	1.037118277	1.819534029	1.052231924	0.660044432	-0.088040825	0.50443577	-0.140206385	0.691259518	0.666145337	0.437154345	-0.213514133	-0.226233711	-0.256719756	0.107485001	-0.053452373	0.052073615	0.085212836	0.088315001	-0.289260537	-0.28033864	0.326092914	0.061185061	-0.190388123	0.083752788	-0.224910333	-0.253148744	-0.212939066
WB027	0.470986017	0.656328978	0.50823778	0.505418796	0.572099728	0.493512509	0.526808613	0.420215965	0.436798037	0.846136108	0.731771291	0.668368774	0.687133352	0.759286746	0.690014466	0.054197231	-0.027256774	0.059457816	-0.010778782	1.174774315	0.654527964	0.512898048	0.927990326	1.052231924	1.687599458	0.798851087	0.020637995	0.581332977	-0.192014637	0.58872617	0.748069165	0.560900173	-0.346484635	-0.327802574	-0.368273318	0.016404588	-0.051134105	-0.015535917	0.001948981	0.014788931	-0.357609621	-0.362499412	0.203940001	-0.018193721	-0.248857861	-0.006382317	-0.295956915	-0.227302845	-0.212364599
WB028	0.149628677	0.441528579	0.317664422	0.335109257	0.369617543	0.267889613	0.329103674	0.364951723	0.37279262	0.407931675	0.439334302	0.570182453	0.520612314	0.659639756	0.566876971	0.133806064	0.021473267	0.132294827	0.054824766	0.631726494	0.384002242	0.195777508	0.669263222	0.660044432	0.798851087	1.518742447	0.188432292	0.403068011	-0.147977262	0.312807038	1.076749932	0.314433424	-0.377879457	-0.279488325	-0.273639036	-0.061942213	-0.013743442	-0.109521482	-0.116593495	-0.094132699	-0.305298375	-0.303211784	-0.030048273	-0.075746755	-0.246147522	-0.084628093	-0.273932527	-0.222801641	-0.238477664
WB029	-0.066276539	0.114839702	0.079847544	0.097739062	0.083983227	0.102762083	0.118013337	0.133137377	0.112312308	-0.116687872	-0.08080906	-0.089902196	-0.046452004	-0.085202362	-0.109333744	0.31221515	0.353350186	0.263711616	0.253597792	0.005500633	-0.134537801	-0.065139764	-0.022780092	-0.088040825	0.020637995	0.188432292	1.278859397	0.065683342	-0.066184673	-0.097905779	0.151449564	0.185265755	-0.405856761	-0.346626547	-0.344970474	-0.208564311	0.18533097	-0.277645537	-0.281226587	-0.276487425	-0.347251032	-0.336600254	-0.267714202	-0.295175203	-0.204700881	-0.243633393	-0.179744996	-0.201886349	-0.194144262
WB030	0.383433434	0.612569503	0.616457838	0.627579583	0.738108285	0.631090348	0.571734826	0.80811043	0.820244791	0.484435091	0.468696611	0.508867588	0.45116151	0.502064654	0.473036772	0.040910495	0.091900281	0.043536083	0.043673669	0.477411264	0.559952485	0.430562871	0.561573953	0.50443577	0.581332977	0.403068011	0.065683342	1.505859594	-0.125996981	0.458371759	0.497186141	0.562470772	-0.310007207	-0.326282712	-0.271444213	-0.083745279	-0.055163698	-0.098493028	-0.097575563	-0.049546699	-0.298000405	-0.269797109	0.183722878	-0.026852645	-0.254960468	-0.071011404	-0.240453966	-0.224209707	-0.252411019
WB031	0.020101107	-0.082062663	-0.143120568	-0.086069802	-0.129149205	-0.124691222	-0.167857294	-0.162080637	-0.174540965	-0.180197039	-0.188587304	-0.172487532	-0.271497184	-0.200260389	-0.174793012	-0.140589028	-0.120001626	-0.096092408	-0.098417241	-0.133052989	-0.198188356	0.01026786	-0.216115897	-0.140206385	-0.192014637	-0.147977262	-0.066184673	-0.125996981	1.921171973	-0.080260302	-0.088254124	-0.096024058	-0.173794019	-0.178797743	-0.165886023	-0.093174323	0.276620432	-0.119289195	-0.117252816	-0.159943085	-0.191329131	-0.19453889	-0.157281834	-0.155387337	0.157136365	-0.147132517	0.157051635	0.088859998	0.049077551
WB032	0.872692335	0.352230664	0.252362822	0.206406026	0.297742922	0.320579927	0.163620374	0.26383533	0.28145229	0.974548398	0.808694828	0.896726553	0.834404949	1.018850804	0.794214692	-0.199353324	-0.218193368	-0.186900226	-0.200417503	0.613234071	0.78137095	0.840998378	0.814604129	0.691259518	0.58872617	0.312807038	-0.097905779	0.458371759	-0.080260302	1.847290842	0.365587582	0.290419754	-0.171143027	-0.109635714	-0.161582554	-0.007829087	-0.06170086	-0.098003204	-0.090033268	-0.132949678	-0.219873848	-0.199414035	0.286695366	-0.083169465	-0.148835884	-0.176511983	-0.174603697	-0.173434182	-0.163786623
WB037	0.175580609	0.590925196	0.461974007	0.479196534	0.399361126	0.393362834	0.398322599	0.324987056	0.330741749	0.502186499	0.500878011	0.495540018	0.502506729	0.598311871	0.516309834	0.119163412	0.014540012	0.131101545	0.034953725	0.619873171	0.477298115	0.153024591	0.598478231	0.666145337	0.748069165	1.076749932	0.151449564	0.497186141	-0.088254124	0.365587582	1.669134309	0.417640984	-0.340315603	-0.306031038	-0.271098806	-0.121669237	0.017800574	-0.089673578	-0.164488433	-0.079508346	-0.304693544	-0.290290612	0.019263672	-0.108128109	-0.232148493	-0.119781051	-0.253114318	-0.235258119	-0.21134453
WB039	0.073985414	0.599595149	0.558953879	0.627735849	0.63778455	0.622026585	0.558740128	0.612991037	0.606046136	0.473071297	0.392950724	0.327162688	0.332109469	0.304990261	0.301050915	0.207672496	0.175509341	0.249450314	0.175979044	0.531775131	0.339201435	0.245213929	0.365121885	0.437154345	0.560900173	0.314433424	0.185265755	0.562470772	-0.096024058	0.290419754	0.417640984	1.446632203	-0.319763447	-0.358879849	-0.296690863	-0.129076651	-0.001567355	-0.153185779	-0.054361338	-0.107030459	-0.326424798	-0.316463542	0.139118765	-0.10107651	-0.240278715	-0.100973426	-0.248212022	-0.234177625	-0.239333371
WB040	-0.293571977	-0.33226269	-0.341674117	-0.363426427	-0.309823805	-0.324203036	-0.061235158	-0.40451767	-0.395558622	-0.238173699	-0.277995531	-0.257249826	-0.24759407	-0.279972606	-0.264983774	-0.424290592	-0.407800569	-0.406512929	-0.40522118	-0.378984343	-0.272208875	-0.35480929	-0.296429716	-0.213514133	-0.346484635	-0.377879457	-0.405856761	-0.310007207	-0.173794019	-0.171143027	-0.340315603	-0.319763447	3.309817068	1.737446136	1.502847802	-0.107766243	-0.314307817	-0.050593707	-0.029657863	-0.079759972	1.575512292	1.519886097	-0.123740084	-0.07087024	-0.069764819	-0.09487977	0.167738542	0.084754719	0.016493162
WB041	-0.153544381	-0.400069181	-0.326604315	-0.353702385	-0.291265801	-0.289949838	-0.064583031	-0.3584952	-0.348142264	-0.234440426	-0.24017512	-0.186221994	-0.130165899	-0.22841379	-0.231048898	-0.394639114	-0.40288082	-0.376072703	-0.413452323	-0.336451566	-0.220151928	-0.199985811	-0.271467778	-0.226233711	-0.327802574	-0.279488325	-0.346626547	-0.326282712	-0.178797743	-0.109635714	-0.306031038	-0.358879849	1.737446136	3.379039048	1.132958259	-0.105036508	-0.303755007	-0.056839485	-0.053215096	-0.114605682	1.182935728	1.119470063	-0.09479626	-0.084851985	0.084338064	-0.076617995	0.33665403	0.194022606	0.212056589
WB042	-0.300111159	-0.292792861	-0.355842322	-0.301942353	-0.257779132	-0.329056267	0.006329179	-0.349220166	-0.341510361	-0.106985284	-0.29589265	-0.301340834	-0.200180289	-0.171121888	-0.208997702	-0.373655454	-0.394356471	-0.37949051	-0.388026902	-0.337446352	-0.301935801	-0.317610102	-0.320812278	-0.256719756	-0.368273318	-0.273639036	-0.344970474	-0.271444213	-0.165886023	-0.161582554	-0.271098806	-0.296690863	1.502847802	1.132958259	3.463791698	-0.219470433	-0.287970289	-0.125273411	-0.12473432	-0.099827411	3.087941206	2.90927672	-0.253851495	-0.105063667	-0.060648358	-0.119267247	0.026797654	-0.083643119	-0.108839712
WB043	0.101389976	-0.124992245	-0.053436791	-0.086032739	-0.043569992	0.004890432	-0.13947238	-0.097770139	-0.062438708	-0.061806268	-0.037478707	-0.01492449	0.018372345	-0.085835343	0.010667616	-0.211818011	-0.191557325	-0.188022769	-0.187549949	-0.110571823	0.031342854	0.160102797	0.00567875	0.107485001	0.016404588	-0.061942213	-0.208564311	-0.083745279	-0.093174323	-0.007829087	-0.121669237	-0.129076651	-0.107766243	-0.105036508	-0.219470433	2.099002937	-0.123150339	0.464804406	0.654408443	0.440618063	-0.246905641	-0.267559343	0.434610015	0.320946938	-0.082518508	0.601607888	-0.046296689	-0.138206612	-0.098121056
WB044	-0.079135387	0.089656587	-0.009403139	-0.029240687	-0.061731598	-0.042520702	-0.041605232	-0.087786994	-0.079109045	-0.131003668	-0.043572179	-0.133108922	-0.149338112	-0.147255495	-0.134161743	0.086308915	0.138085785	0.037944274	0.083514612	0.022806124	-0.046149837	-0.119775036	-0.161999748	-0.053452373	-0.051134105	-0.013743442	0.18533097	-0.055163698	0.276620432	-0.06170086	0.017800574	-0.001567355	-0.314307817	-0.303755007	-0.287970289	-0.123150339	1.546656117	-0.22826504	-0.233858755	-0.211121535	-0.275786974	-0.260959746	-0.225211228	-0.193952833	-0.07537931	-0.245294147	-0.116978042	-0.106484089	-0.118256106
WB045	-0.008238856	-0.152327361	-0.056162565	-0.112925998	-0.060801785	-0.030280982	-0.131021637	-0.112342502	-0.121807896	0.006484339	-0.030906816	0.035315252	0.034389774	0.004030232	-0.008056514	-0.21861948	-0.176988377	-0.220359493	-0.177277088	-0.048215687	0.035870793	0.001178138	-0.000980969	0.052073615	-0.015535917	-0.109521482	-0.277645537	-0.098493028	-0.119289195	-0.098003204	-0.089673578	-0.153185779	-0.050593707	-0.056839485	-0.125273411	0.464804406	-0.22826504	2.298897505	1.139593053	1.560561255	-0.117870124	-0.12150276	0.865881878	1.295608956	-0.146934799	1.308291136	-0.116058879	-0.199503359	-0.144420228
WB046	0.012187356	-0.121483682	-0.053929099	-0.125060165	-0.083784178	-0.021568183	-0.095954993	-0.045665875	-0.033701175	0.006950163	0.033390803	0.065210255	0.006205872	-0.031635598	0.024443987	-0.192892914	-0.14370596	-0.189990349	-0.154085692	-0.054659485	0.03533631	0.070346448	0.069580663	0.085212836	0.001948981	-0.116593495	-0.281226587	-0.097575563	-0.117252816	-0.090033268	-0.164488433	-0.054361338	-0.029657863	-0.053215096	-0.12473432	0.654408443	-0.233858755	1.139593053	2.278292112	1.093883294	-0.146006305	-0.128995329	0.939344181	0.98786154	-0.197204578	1.021492691	-0.096057707	-0.204116165	-0.167822143
WB047	0.015508582	-0.071895769	-0.030509277	-0.049316639	-0.038704117	-0.002980107	-0.132417499	-0.061921848	-0.047904066	0.051347029	-0.009961963	0.029042432	0.081322038	-0.001808351	0.053046375	-0.234461496	-0.190408196	-0.219710178	-0.183434031	-0.035940707	0.061201606	0.031248683	-0.000696326	0.088315001	0.014788931	-0.094132699	-0.276487425	-0.049546699	-0.159943085	-0.132949678	-0.079508346	-0.107030459	-0.079759972	-0.114605682	-0.099827411	0.440618063	-0.211121535	1.560561255	1.093883294	2.263124878	-0.119555266	-0.097723931	0.834266659	1.452392136	-0.204750936	1.383401755	-0.162732618	-0.273543166	-0.236892847
WB048	-0.274793863	-0.3248591	-0.373037945	-0.329669672	-0.279515213	-0.353324815	-0.025058925	-0.382137559	-0.376727748	-0.116755717	-0.354207169	-0.304378136	-0.202626378	-0.172706719	-0.214824947	-0.375496477	-0.395701345	-0.383409966	-0.383746968	-0.327586251	-0.289721297	-0.372818015	-0.333614261	-0.289260537	-0.357609621	-0.305298375	-0.347251032	-0.298000405	-0.191329131	-0.219873848	-0.304693544	-0.326424798	1.575512292	1.182935728	3.087941206	-0.246905641	-0.275786974	-0.117870124	-0.146006305	-0.119555266	3.534669259	3.223056824	-0.254154222	-0.120325398	-0.046389753	-0.089526457	-0.010437456	-0.08031302	-0.111533024
WB049	-0.26113082	-0.326182796	-0.358056832	-0.322935448	-0.266437839	-0.347109062	0.002359422	-0.373661778	-0.375431549	-0.114453087	-0.349311677	-0.31047051	-0.197763954	-0.161826426	-0.216093306	-0.339545674	-0.361802064	-0.373931482	-0.34805768	-0.324458781	-0.296648061	-0.365991632	-0.344974397	-0.28033864	-0.362499412	-0.303211784	-0.336600254	-0.269797109	-0.19453889	-0.199414035	-0.290290612	-0.316463542	1.519886097	1.119470063	2.90927672	-0.267559343	-0.260959746	-0.12150276	-0.128995329	-0.097723931	3.223056824	3.540822021	-0.25527536	-0.102879429	-0.029207599	-0.096838288	-0.010273416	-0.046928653	-0.106089809
WB050	0.309742756	0.10441091	0.104179348	0.07728421	0.20434257	0.176555257	0.061596101	0.292896217	0.312670891	0.249750815	0.44375553	0.502330351	0.381236214	0.374636423	0.358653748	-0.163794592	-0.168074257	-0.162676618	-0.179110555	0.253222347	0.272906633	0.405742954	0.354652531	0.326092914	0.203940001	-0.030048273	-0.267714202	0.183722878	-0.157281834	0.286695366	0.019263672	0.139118765	-0.123740084	-0.09479626	-0.253851495	0.434610015	-0.225211228	0.865881878	0.939344181	0.834266659	-0.254154222	-0.25527536	2.303167587	0.742284814	-0.160094543	0.714811209	-0.10275572	-0.20696387	-0.165661549
WB051	-0.007137697	-0.094142506	-0.029562177	-0.076591475	-0.046966195	-0.027973455	-0.135379092	-0.055477561	-0.039159784	0.006121143	0.030550174	0.083489385	0.075992397	0.025466423	0.071621453	-0.20424925	-0.173557196	-0.2001313	-0.168794812	-0.048298249	0.064685689	0.004456214	0.020507323	0.061185061	-0.018193721	-0.075746755	-0.295175203	-0.026852645	-0.155387337	-0.083169465	-0.108128109	-0.10107651	-0.07087024	-0.084851985	-0.105063667	0.320946938	-0.193952833	1.295608956	0.98786154	1.452392136	-0.120325398	-0.102879429	0.742284814	2.138346358	-0.165428367	1.115024556	-0.11257491	-0.204007816	-0.180546344
WB052	-0.127098705	-0.220742006	-0.229806885	-0.219020067	-0.210697294	-0.25876214	-0.24736068	-0.223268158	-0.21389398	-0.215726704	-0.223362768	-0.237431196	-0.248481773	-0.222771472	-0.21171405	0.0226888	-0.050786095	-0.077198353	-0.12117043	-0.249195869	-0.204087122	-0.11290375	-0.282899733	-0.190388123	-0.248857861	-0.246147522	-0.204700881	-0.254960468	0.157136365	-0.148835884	-0.232148493	-0.240278715	-0.069764819	0.084338064	-0.060648358	-0.082518508	-0.07537931	-0.146934799	-0.197204578	-0.204750936	-0.046389753	-0.029207599	-0.160094543	-0.165428367	2.461934014	-0.160845841	1.136269198	1.729784665	1.906165702
WB053	-0.096268406	-0.136666685	-0.078705595	-0.125709556	-0.117309262	-0.07975543	-0.170126039	-0.09847601	-0.082248185	-0.020118835	-0.062281462	-0.033712622	0.014489233	-0.079721156	-0.011755244	-0.185880533	-0.137515538	-0.182521777	-0.120516767	-0.051570466	0.062201461	-0.011735359	-0.015240293	0.083752788	-0.006382317	-0.084628093	-0.243633393	-0.071011404	-0.147132517	-0.176511983	-0.119781051	-0.100973426	-0.09487977	-0.076617995	-0.119267247	0.601607888	-0.245294147	1.308291136	1.021492691	1.383401755	-0.089526457	-0.096838288	0.714811209	1.115024556	-0.160845841	2.218260769	-0.166331411	-0.184179554	-0.159205283
WB054	-0.186979121	-0.210689311	-0.180164539	-0.187891642	-0.218636729	-0.200473454	-0.27094402	-0.23057456	-0.224110345	-0.228965851	-0.162536192	-0.226816057	-0.238645827	-0.203695917	-0.214602212	-0.026967272	-0.047775958	-0.152782994	-0.113100671	-0.276059622	-0.207992882	-0.146663531	-0.269926292	-0.224910333	-0.295956915	-0.273932527	-0.179744996	-0.240453966	0.157051635	-0.174603697	-0.253114318	-0.248212022	0.167738542	0.33665403	0.026797654	-0.046296689	-0.116978042	-0.116058879	-0.096057707	-0.162732618	-0.010437456	-0.010273416	-0.10275572	-0.11257491	1.136269198	-0.166331411	2.403864206	1.167240854	1.224484471
WB055	-0.19257874	-0.210402607	-0.15259652	-0.158486619	-0.194619861	-0.197591914	-0.212445076	-0.234381103	-0.225566886	-0.216198385	-0.218083876	-0.267926789	-0.230009654	-0.232505587	-0.232558449	0.037805776	-0.048204084	-0.101786928	-0.04404104	-0.226281259	-0.263340597	-0.185660745	-0.287846194	-0.253148744	-0.227302845	-0.222801641	-0.201886349	-0.224209707	0.088859998	-0.173434182	-0.235258119	-0.234177625	0.084754719	0.194022606	-0.083643119	-0.138206612	-0.106484089	-0.199503359	-0.204116165	-0.273543166	-0.08031302	-0.046928653	-0.20696387	-0.204007816	1.729784665	-0.184179554	1.167240854	2.462655401	1.92516031
WB056	-0.160318771	-0.240349932	-0.170984786	-0.140489799	-0.176763104	-0.169015998	-0.198994095	-0.192146614	-0.180868664	-0.175151358	-0.158491235	-0.211406891	-0.17744716	-0.181359382	-0.163412426	0.033752029	-0.038951383	-0.068023152	-0.066668127	-0.19964141	-0.196658401	-0.133238827	-0.247595336	-0.212939066	-0.212364599	-0.238477664	-0.194144262	-0.252411019	0.049077551	-0.163786623	-0.21134453	-0.239333371	0.016493162	0.212056589	-0.108839712	-0.098121056	-0.118256106	-0.144420228	-0.167822143	-0.236892847	-0.111533024	-0.106089809	-0.165661549	-0.180546344	1.906165702	-0.159205283	1.224484471	1.92516031	2.52836355
WB057	-0.184458255	0.084145819	-0.001169921	-0.03064707	-0.026037477	-0.073653005	0.004118481	0.00110438	0.003696023	-0.233276064	-0.268115408	-0.234411921	-0.238526256	-0.219877807	-0.233734857	0.363345429	0.332449035	0.318892939	0.2928574	-0.106528928	-0.223403902	-0.218154103	-0.260797896	-0.252311191	-0.13830979	0.046221008	0.50380362	-0.009573919	-0.012638711	-0.241541864	0.037356927	0.094220014	-0.385452348	-0.395758891	-0.384652509	-0.224358454	0.386522573	-0.333080433	-0.291276937	-0.303773095	-0.380005556	-0.384064679	-0.332527986	-0.344780803	-0.141446998	-0.267280013	-0.134430417	-0.126650707	-0.169191444
WB058	0.20636582	-0.168443865	-0.123520544	-0.09374982	-0.081846283	-0.083061279	0.158814368	-0.176153687	-0.185468091	0.099315653	-0.03682571	-0.036203035	-0.004536801	0.028676077	0.014183812	-0.24132704	-0.272441427	-0.256456691	-0.271381	-0.098285695	0.029400486	0.111398717	0.038301293	-0.077382324	-0.077780092	-0.154698314	-0.178588971	-0.091295576	0.059658552	0.151433078	-0.128421941	-0.170736021	0.447990512	0.501220847	0.419490793	-0.204661683	-0.149385274	-0.198081621	-0.10741897	-0.157914622	0.343078264	0.309735455	-0.144388267	-0.160924147	0.045519358	-0.289055087	-0.197151115	-0.010537941	0.041026323
WB059	-0.26219293	-0.32813387	-0.367748331	-0.332626947	-0.265585173	-0.346256396	-0.000970997	-0.37484027	-0.373752218	-0.119174228	-0.352940909	-0.309133389	-0.219337501	-0.171616576	-0.235133846	-0.333380753	-0.370146805	-0.376960962	-0.35225131	-0.325331479	-0.306479728	-0.359560686	-0.339502927	-0.274852317	-0.361318306	-0.304330864	-0.340458064	-0.273459723	-0.19196467	-0.195995541	-0.297100753	-0.313829943	1.503855472	1.128908233	2.859106578	-0.270661782	-0.253423287	-0.13627521	-0.138842407	-0.099638611	3.174296187	3.421340484	-0.261865558	-0.09441843	-0.006171433	-0.095531718	-0.031110668	-0.010337957	-0.084338306
WB060	-0.229583026	-0.331506169	-0.285498505	-0.32747256	-0.299778216	-0.263322564	-0.042289946	-0.372864695	-0.362511759	-0.174904107	-0.204389697	-0.11539004	-0.113532103	-0.172761235	-0.184694864	-0.35872099	-0.396640052	-0.415829376	-0.423504887	-0.346350799	-0.16333129	-0.199011614	-0.16867997	-0.126796086	-0.295481416	-0.284568119	-0.395228888	-0.286492675	-0.288391107	-0.075032119	-0.311031384	-0.298591685	1.854404699	2.16938904	1.345414833	-0.138782445	-0.418672381	0.090671115	-0.003198528	0.01624326	1.399044203	1.340638819	-0.018367893	0.008951913	0.071359477	-0.038706062	0.319282975	0.195204973	0.140579816
WB061	-0.293727276	-0.261407255	-0.232758654	-0.279895233	-0.265487905	-0.191482222	0.000106079	-0.303357231	-0.30580624	-0.183853583	-0.264924449	-0.218541875	-0.207097766	-0.23585753	-0.221462537	-0.339958318	-0.326910321	-0.367877114	-0.301894301	-0.247755417	-0.191891852	-0.047366977	-0.241550448	-0.195829828	-0.307084406	-0.311648835	-0.235076552	-0.269029012	-0.03928899	-0.06473087	-0.270711004	-0.2624365	1.209082746	1.309651076	1.05370973	-0.22500612	-0.252617465	-0.084534995	-0.068175829	-0.14299987	0.982543646	1.000620156	-0.184422389	-0.148088422	0.094836177	-0.128354955	0.311560672	0.225096232	0.210176319
WB062	-0.172351682	-0.16644074	-0.135413169	-0.109897857	-0.083705016	-0.125967515	-0.158573675	-0.133692142	-0.123002804	-0.209902497	-0.150082539	-0.040658242	-0.124334209	-0.123934499	-0.13665776	-0.126313278	-0.036783192	-0.088534475	-0.048085629	-0.149534964	-0.160503908	-0.161479495	-0.11399308	-0.13166711	-0.144685927	-0.125254563	-0.090496917	-0.126418702	0.02800674	-0.143115575	-0.142628737	-0.171689624	-0.137181131	-0.073245592	-0.114574789	0.025620287	-0.034159624	0.160625066	0.040740817	0.166386045	-0.093074964	-0.121131213	-0.072005291	0.194497964	0.086231236	0.126728333	0.052572961	0.064644241	0.068381066
WB063	-0.139069215	0.042007253	0.039665468	0.036791664	-0.037614682	-0.08108322	0.001066975	0.020111612	0.007727235	-0.24691685	-0.200003568	-0.173057066	-0.238423836	-0.234795008	-0.24865363	0.184076157	0.181049702	0.278083512	0.167264924	-0.075761446	-0.234231837	-0.162334565	-0.173964997	-0.181560086	-0.076638299	0.009023027	0.380378535	-0.017285825	0.072164036	-0.156286952	-0.039392383	0.102602635	-0.245259398	-0.181784649	-0.191330121	-0.197412648	0.160233572	-0.32464427	-0.284650249	-0.271456953	-0.195855571	-0.220206379	-0.268851756	-0.264092079	-0.165808056	-0.224551936	-0.166180921	-0.128358107	-0.153065041
WB064	0.293693374	0.137896381	0.085554061	0.131491707	0.163074504	0.141601412	0.106296426	0.065251694	0.080095735	0.26300659	0.150499788	0.162286017	0.181964094	0.209342374	0.194513681	-0.130330409	-0.127937911	-0.086908748	-0.125431614	0.182741477	0.29206891	0.122059123	0.208312078	0.085355058	0.200451774	0.051695424	-0.105556805	0.150572549	-0.107418941	0.123007748	0.117372806	0.025205004	-0.18348703	-0.139890787	-0.196600955	0.144639929	-0.20220716	0.199772159	0.288043362	0.281140003	-0.206674712	-0.229803268	0.225194119	0.219504684	-0.016336425	0.148185514	-0.198272586	0.002461093	0.023648788
WB065	0.010520638	-0.104869734	-0.035849592	-0.10019119	-0.026992314	0.003211695	-0.117827871	-0.069896634	-0.048912072	0.015225278	0.129081578	0.084837683	0.074483388	-0.022461352	-0.037496368	-0.136503604	-0.069932847	-0.135836085	-0.047435244	-0.029983596	0.13516038	0.057193235	0.040643268	0.073553866	-0.042099161	-0.168162216	-0.277401622	-0.04401034	-0.029840358	-0.044118669	-0.220802345	-0.068456684	-0.109448567	-0.15591472	-0.173931424	0.628312581	-0.118580067	0.889751685	0.927262613	0.855137166	-0.182725917	-0.145101387	0.611803912	0.770230653	-0.155708742	0.707983804	-0.111792297	-0.203124515	-0.211430777
WB066	-0.073147174	-0.111030885	0.004200335	-0.071235751	-0.052145805	0.022834948	-0.11541429	-0.036186634	-0.035352176	-0.019659524	0.026333364	0.070837957	0.010253925	-0.063716015	0.012546736	-0.158544787	-0.068006615	-0.116391411	-0.100865693	-0.052866746	0.112015829	0.063268474	0.090556096	0.097474271	-0.006499698	-0.050002343	-0.187121505	0.010766561	-0.157697711	-0.084296584	-0.094643573	-0.047687895	-0.134761697	-0.200725592	-0.283759641	0.642731155	-0.203135048	0.781368808	0.790655496	0.728919963	-0.281511412	-0.276358223	0.583356128	0.686952702	-0.142228558	0.75688119	-0.164533399	-0.167214345	-0.147451295
WB067	0.079447958	-0.161328369	-0.011623528	-0.099509545	-0.092047768	-0.054573131	-0.145712652	-0.136947342	-0.11784373	-0.114850624	-0.049574404	0.021779728	-0.032201098	-0.127434129	-0.070512073	-0.266145197	-0.242004352	-0.2356687	-0.213101794	-0.141302038	-0.000212707	0.129475875	-0.000473848	0.016652224	-0.061236412	-0.085802242	-0.222724133	-0.103638574	-0.044842198	-0.010216191	-0.100064297	-0.166306764	-0.116851479	-0.130187398	-0.286808342	0.788323073	-0.136451833	0.739247898	0.836737553	0.71978413	-0.314773091	-0.298716623	0.57337778	0.678398433	-0.163363599	0.582079838	-0.091601245	-0.144860314	-0.148705708
WB069	-0.129829235	-0.165657106	-0.157112848	-0.118152838	-0.085811684	-0.141949703	-0.188209919	-0.162876653	-0.165967017	-0.15726062	-0.124617644	-0.150939653	-0.151441115	-0.195387442	-0.191656154	-0.092377458	-0.017688692	-0.107479756	-0.028840747	-0.117356777	-0.136688156	-0.105078477	-0.177525084	-0.152004772	-0.140742449	-0.188302696	-0.097226038	-0.117884359	0.11317419	-0.090860711	-0.172054352	-0.154452376	-0.154008089	-0.007128336	-0.092530144	-0.001085	0.022082227	0.06354353	0.01786897	0.102153959	-0.032042943	-0.045976694	-0.122895103	0.092171344	0.091833162	0.101447884	0.143427401	0.100694912	0.073533472
WB070	-0.033851648	-0.00525871	0.04802396	-0.014707124	-0.017182622	0.057676777	-0.048244858	-0.036255335	-0.012138504	0.017334281	0.141049738	0.114250549	0.054411191	-0.020206324	0.072594435	-0.151236531	-0.085172525	-0.135655167	-0.092528921	0.025190693	0.105953148	0.035862353	0.09024793	0.146868312	0.000425987	-0.032774064	-0.267132035	0.010320569	-0.116616851	-0.075309353	-0.051117618	-0.03646242	-0.070506341	-0.148389867	-0.132894724	0.669701179	-0.191496761	0.703515354	0.862075666	0.734304066	-0.145851463	-0.127974726	0.69524092	0.701210387	-0.180175019	0.769856157	-0.136526053	-0.21074883	-0.175376879
WB071	-0.039151604	-0.003439172	0.035856786	-0.023158175	-0.017658175	0.050878605	-0.053481753	-0.039845306	-0.016999591	0.017838029	0.150820395	0.119908542	0.060061465	-0.016297431	0.079527452	-0.152511332	-0.088868439	-0.134876537	-0.095757378	0.035233203	0.113156742	0.028351577	0.094491592	0.148245793	0.003195767	-0.029673177	-0.270435168	0.012099147	-0.105490919	-0.080460801	-0.041551336	-0.038273428	-0.066870543	-0.142922718	-0.119240367	0.680605317	-0.18193412	0.68815133	0.858708613	0.725417695	-0.143587317	-0.127376484	0.688092247	0.70055043	-0.157549554	0.761205086	-0.118111833	-0.192771341	-0.150805817
WB074	-0.208205908	-0.254218904	-0.173815017	-0.152002161	-0.169784524	-0.17799482	-0.217718345	-0.179728117	-0.17052938	-0.23171401	-0.191265041	-0.237656118	-0.221521587	-0.230147153	-0.210021221	0.076796755	-0.054741789	-0.070303373	-0.049513138	-0.229074599	-0.229855453	-0.168965902	-0.269368338	-0.219396454	-0.223148258	-0.225100099	-0.194564574	-0.229764142	0.042190701	-0.181909888	-0.231385795	-0.212657996	-0.048854751	0.205770665	-0.137574426	-0.12580918	-0.091448212	-0.129572274	-0.151657142	-0.239717375	-0.10088602	-0.124447752	-0.207536676	-0.148441403	1.714084359	-0.162613072	1.171711862	1.774528481	1.926101095
WB077	-0.236504846	-0.223197099	-0.210069235	-0.196680414	-0.217080086	-0.218364498	-0.277966215	-0.269553581	-0.266641993	-0.229700398	-0.208409188	-0.30888484	-0.299667435	-0.283449353	-0.277653322	-0.030273387	-0.08236421	-0.132364946	-0.101745619	-0.249226349	-0.234799595	-0.187162019	-0.285571334	-0.229461147	-0.280580753	-0.275927042	-0.195836378	-0.259074003	0.169224137	-0.197073836	-0.237138759	-0.237429951	0.191751155	0.265136729	-0.037935816	-0.093785576	-0.092685636	-0.153324501	-0.122879664	-0.141721286	-0.072297776	-0.034254652	-0.09420479	-0.092720238	1.017359886	-0.1580363	1.886184073	1.221586012	1.075091013
WB078	-0.227565623	-0.199555377	-0.155790022	-0.17122724	-0.196017791	-0.188722564	-0.210685312	-0.250410909	-0.251657747	-0.253086958	-0.205435932	-0.239035261	-0.262274155	-0.235973388	-0.221560931	-0.060192646	-0.091473961	-0.171583288	-0.099060059	-0.216382771	-0.220723959	-0.172852021	-0.272772594	-0.180293764	-0.268092643	-0.245384278	-0.175918198	-0.249153318	0.208613297	-0.186849478	-0.264352188	-0.198958948	0.220698809	0.328243597	-0.064431567	-0.070060079	-0.08274508	-0.194281813	-0.134454392	-0.191222819	-0.094893657	-0.073451637	-0.159822901	-0.153757773	0.94298886	-0.148092435	1.790222685	1.168748052	1.052863368
WB088	-0.140872834	-0.173118811	-0.122843453	-0.112714521	-0.138658016	-0.130813787	-0.204847885	-0.165048815	-0.155674638	-0.15906861	-0.143419792	-0.209626912	-0.19408184	-0.173941574	-0.169108045	-0.027715165	-0.084178662	-0.135205702	-0.109257069	-0.227323104	-0.114974092	-0.162751805	-0.2127601	-0.170342782	-0.226684424	-0.228572111	-0.181394043	-0.149764153	0.034281531	-0.120278985	-0.2149279	-0.204076939	0.015564753	0.205756676	-0.070882764	-0.057709769	-0.061164036	-0.109472389	-0.164679546	-0.169570027	-0.103632459	-0.118756827	-0.174962517	-0.143074147	1.56625666	-0.172142225	1.193726684	1.464356248	1.613264765
WB089	-0.086171478	-0.046778663	0.029845015	0.019150315	0.026841661	0.074997358	0.005982433	0.031429861	0.030943554	-0.03402199	-0.030301506	0.035136239	-0.020148892	-0.060766404	-0.019183755	0.070334542	0.148526468	0.134119767	0.116267056	-0.060505117	-0.019699145	-0.084489334	-0.008042909	-0.005256208	-0.081399318	-0.067945903	0.011365231	-0.066736648	-0.065473676	-0.143093888	-0.016360038	0.020948477	-0.180211628	-0.230504623	-0.203805419	0.199029311	-0.198409469	0.418500236	0.400808149	0.413836884	-0.247959422	-0.219246321	0.176561527	0.412226313	-0.134707371	0.427449238	-0.155544516	-0.156110045	-0.156985109
WB090	-0.072411912	-0.052947474	0.121528225	0.022552274	-0.058501166	0.072221118	0.039382841	-0.005681802	0.003895111	-0.17373864	-0.030917074	-0.094869355	-0.129567191	-0.165993527	-0.110488054	-0.025036194	0.085987428	0.117308271	0.107803288	-0.063526874	-0.068835391	-0.068489542	-0.06218747	-0.066793214	-0.1038547	-0.112832697	0.238505104	-0.145250772	0.016784063	-0.102768076	-0.070273175	0.038056941	-0.346397843	-0.331427447	-0.402117435	-0.001671687	0.045928329	-0.070229752	-0.048378648	-0.044570939	-0.44196373	-0.430552801	-0.09741266	-0.044422715	-0.178267476	-0.028184332	-0.153766088	-0.136409139	-0.192525114
WB091	-0.122549517	-0.037732736	-0.042405769	-0.037320242	-0.028416405	-0.004717676	-0.108799625	0.0826872	0.066019808	0.037231992	0.035709673	0.04462691	0.028153484	0.047822471	0.037692375	0.131695919	0.110195002	0.048295738	0.165466774	0.049354726	0.083929831	-0.007665744	0.021102027	0.011326148	-0.038829443	0.004683351	-0.053551587	-0.033523463	-0.02873247	-0.067669051	0.007657421	-0.035926666	-0.114848961	-0.119607662	-0.135967208	0.022947403	-0.029867327	0.136852936	0.060250579	0.033094675	-0.150749201	-0.14655441	-0.008750533	0.031616353	0.05420101	0.049249806	0.067332796	0.018225246	0.071308398
WB094	-0.067994799	-0.107311124	0.018391922	-0.05179547	-0.034701103	0.04498608	-0.101908696	-0.020471215	-0.019636757	-0.002802946	0.030781152	0.073306738	0.014701714	-0.054930163	0.013652551	-0.144196704	-0.056130174	-0.102332374	-0.085178279	-0.051760931	0.119713785	0.072616464	0.094620213	0.106221461	0.001032752	-0.047698692	-0.18960331	0.021769623	-0.143842598	-0.074456088	-0.079740035	-0.036135207	-0.141820259	-0.195325462	-0.301899541	0.620522509	-0.204997094	0.772544379	0.789064764	0.713284312	-0.297417694	-0.298294622	0.585379352	0.681962436	-0.141571404	0.748968908	-0.161238521	-0.16030888	-0.145196415
WB095	0.001684975	-0.035143552	0.015080183	-0.05204012	-0.016492009	0.039851411	-0.111274306	-0.068138221	-0.059800754	0.008897196	0.018989746	0.07721356	0.003687135	-0.038866989	0.004883079	-0.199925471	-0.149005728	-0.168214803	-0.138811377	-0.041986667	0.096459376	0.150964899	0.05706364	0.109508837	0.043902134	-0.043263341	-0.28838668	-0.030333515	-0.115771972	-0.058713091	-0.090052691	-0.124827549	-0.022757007	-0.091134187	-0.133777689	0.648160774	-0.255538363	0.851921577	0.829577802	0.847296218	-0.120718018	-0.121451616	0.590712193	0.699864675	-0.10394515	0.825345446	-0.037826761	-0.140922883	-0.141373091
WB096	-0.026257717	-0.155331728	-0.037135049	-0.080668288	-0.115174705	-0.037145744	-0.166408939	-0.154758333	-0.148381791	-0.138904638	-0.084520723	-0.073314475	-0.139988797	-0.161332563	-0.088565617	-0.29406616	-0.193191809	-0.238735071	-0.199966361	-0.126327714	-0.000410407	0.084902517	-0.049858206	0.028789875	-0.090929206	-0.190328621	-0.191164403	-0.125031752	-0.084734535	-0.108905113	-0.188651904	-0.143499674	-0.087911683	-0.058186145	-0.232723828	0.6803339	-0.226101207	0.812153365	0.663939118	0.736386479	-0.222708359	-0.226585104	0.525468921	0.678955811	-0.04340797	0.817092488	-0.002954486	-0.064459447	-0.036157682
WB097	-0.094985902	-0.019404659	0.073693567	0.043365997	0.0100756	0.077681039	-0.039822198	0.016473464	0.025794064	0.044154047	0.044947667	0.078812116	0.078747911	0.024978418	0.080062364	-0.183440378	-0.118270567	-0.188348715	-0.112700758	0.009641313	0.177818096	0.018044216	0.024975836	0.100747244	0.03084189	-0.024699792	-0.278351523	0.051094151	-0.123244232	-0.093384352	-0.009718944	-0.059878839	0.031759809	-0.109280008	-0.172044509	0.588362465	-0.18053769	0.689330562	0.574957253	0.769236632	-0.182045664	-0.173378254	0.438991653	0.777947629	-0.147335641	0.71990668	-0.11224782	-0.132917046	-0.127549126
WB098	-0.04859246	-0.061524184	0.003939333	-0.064357132	-0.042709895	0.011068423	-0.128077011	-0.018229005	-0.013236121	-0.025703271	0.028093091	0.064618124	0.00227784	-0.04581401	-0.02143353	-0.206236814	-0.1321902	-0.188379073	-0.139346255	-0.04028967	0.080962902	0.082828236	0.052801016	0.069059986	-0.017681272	-0.06348354	-0.266817593	0.028023444	-0.170578159	-0.031911467	-0.10649519	-0.095953298	-0.044646704	-0.133939564	-0.195825659	0.62354533	-0.297637901	0.895221196	0.913974611	0.850598581	-0.212301472	-0.184204535	0.694782092	0.704730438	-0.103112809	0.85674321	-0.060887156	-0.086489643	-0.105345027
WB099	-0.143978624	-0.023058589	-0.020602624	-0.068102031	-0.091039033	-0.062295812	-0.070102115	-0.140759672	-0.146242767	-0.20327193	-0.264478122	-0.273264875	-0.276976201	-0.252208015	-0.259492414	0.182493197	0.109650129	0.065950644	0.036464943	-0.18329257	-0.199660159	-0.21969701	-0.286708572	-0.261938995	-0.236342917	-0.126745561	0.193044401	-0.08160677	-0.021466144	-0.191436846	-0.13738165	0.040878347	-0.184548086	-0.131128719	-0.305384322	-0.164078084	0.437618623	-0.282113058	-0.225296542	-0.265879257	-0.315960569	-0.318832868	-0.230497925	-0.231720019	0.237017462	-0.266144984	0.563812916	0.322340084	0.211041795
WB101	0.212939485	-0.070547815	0.064604474	0.021034453	0.036559341	0.063300164	-0.013347853	-0.023653471	-0.026790226	0.170167916	0.12385119	0.117572013	0.121398105	0.187937887	0.136891552	-0.213902265	-0.231034745	-0.17666678	-0.25429884	-0.00368516	0.180623871	0.196042728	0.137797348	0.062864949	0.00700454	-0.11241816	-0.116934634	0.090252995	-0.1273943	0.254524631	-0.133506842	-0.091202873	0.07607276	0.043413684	-0.095840273	0.038131388	-0.122852085	-0.019392661	0.037723511	-0.05554121	-0.067871573	-0.061473988	0.162630104	-0.008788858	-0.129638365	0.003628142	-0.101216371	-0.132071236	-0.116829143
WB102	-0.117699817	0.225286757	0.181203937	0.147887885	0.100446049	0.106361443	0.109092813	0.234828266	0.235402616	-0.097489558	-0.090895199	-0.131121827	-0.142644949	-0.095857996	-0.143326321	0.735270573	0.696037815	0.754041662	0.740169828	0.08264015	-0.175679587	-0.234244896	0.003393477	0.016106572	0.099442277	0.140845023	0.272401459	0.082564862	-0.146029197	-0.214281805	0.160091109	0.275331095	-0.408790703	-0.410715104	-0.379384753	-0.183963604	0.062375317	-0.203390962	-0.21461575	-0.193003101	-0.367364743	-0.353912488	-0.16464156	-0.224753227	-0.152245421	-0.110638706	-0.202458674	-0.073226119	-0.172645689
WB103	-0.062191717	0.323508685	0.197671357	0.338441979	0.314703694	0.236920733	0.236330675	0.363454036	0.334263717	-0.09500245	-0.065974811	-0.019674413	-0.063011212	-0.052357609	-0.041996759	0.351334087	0.38895257	0.368720021	0.444787739	0.012686087	-0.058496728	-0.181808841	0.02288468	0.009019651	0.055421199	0.21043341	0.222364059	0.221602566	-0.100104438	-0.221330119	0.248537811	0.342315785	-0.360631715	-0.395702386	-0.369770505	-0.087884412	0.03379464	-0.163340768	-0.186100798	-0.165198211	-0.35190099	-0.343097052	-0.162394159	-0.189534445	-0.219058953	-0.211569929	-0.162569192	-0.221668834	-0.249730675
WB104	-0.090005831	0.232184031	0.177465082	0.153254131	0.128124438	0.108922152	0.171424242	0.178915748	0.172841776	-0.095050916	-0.017726787	-0.017917394	-0.043224561	-0.069783568	-0.055456937	0.41584881	0.420343224	0.360272083	0.364150411	0.124760101	-0.044334109	-0.116105288	0.031511932	0.078383274	0.098373574	0.220796217	0.329192263	0.085718281	-0.112836332	-0.234076071	0.21668392	0.2905269	-0.414815308	-0.352830003	-0.377557754	-0.092264717	0.021449509	-0.118923046	-0.080398561	-0.098553595	-0.358717392	-0.340728891	-0.105477006	-0.122907663	-0.158447404	-0.104171849	-0.144246333	-0.10792909	-0.160387512
WB105	-0.124934625	0.266899002	0.141951592	0.104255934	0.105449184	0.051127069	0.11505334	0.220846067	0.210541469	-0.12946483	-0.084133315	-0.105149566	-0.17291896	-0.081897024	-0.124036189	0.708358387	0.663852378	0.69411813	0.748591012	0.104734531	-0.13208681	-0.215735338	0.006396055	0.036569357	0.143686431	0.163054963	0.27609177	0.084418823	-0.151629508	-0.220164302	0.16070303	0.221157753	-0.440103444	-0.414014667	-0.420622077	-0.14964239	0.028033814	-0.182929739	-0.202157902	-0.166852151	-0.402755621	-0.382239927	-0.162217277	-0.195147818	-0.117552134	-0.099877522	-0.138579687	-0.047455677	-0.139715034
WB106	-0.168788824	0.10142087	0.06297049	0.129101576	0.121199727	0.125130533	0.056810509	0.289888047	0.290372919	-0.089717978	-0.087104365	-0.089404119	-0.065490813	-0.082603017	-0.096154202	0.4599409	0.590645035	0.544399973	0.691256235	-0.031750933	-0.09048011	-0.217921477	-0.065931661	-0.152089262	-0.063175324	0.055940388	0.32261805	0.115407998	-0.057413071	-0.231514656	0.060721112	0.174616573	-0.391667986	-0.410636804	-0.379498461	-0.172100775	0.102858014	-0.153384936	-0.18475853	-0.182017523	-0.362062214	-0.337999313	-0.188767876	-0.179500447	-0.11386409	-0.13397606	-0.147841988	-0.108469619	-0.122204633
WB107	-0.198740932	0.13508893	0.116050862	0.166810314	0.147933505	0.129233231	0.156971793	0.176557332	0.177038238	-0.068142985	-0.071542222	-0.105961887	-0.075879983	-0.096571984	-0.063972925	0.663977378	0.705722358	0.644228262	0.660849515	0.047522783	-0.10815428	-0.186368084	-0.080912831	-0.055823216	0.040708513	0.07039266	0.235474903	0.106635027	-0.101214717	-0.196388637	0.064903939	0.308120204	-0.358775959	-0.404448576	-0.417021744	-0.235019308	0.120879218	-0.212285097	-0.159509753	-0.191478279	-0.403499586	-0.367369958	-0.232296852	-0.184900841	-0.126952691	-0.125410114	-0.142154815	-0.064346086	-0.137412805
WB108	-0.264383625	-0.198339096	-0.15927744	-0.094449056	-0.09311075	-0.13526391	-0.139400286	-0.120044692	-0.133887163	-0.209353109	-0.150734783	-0.196407798	-0.253897192	-0.179867507	-0.199147827	-0.195252991	-0.169075271	-0.196972155	-0.14795679	-0.142706284	-0.162989632	-0.102366422	-0.193040742	-0.174431699	-0.180529519	-0.086816063	-0.155501519	-0.208636064	0.229483629	-0.228417566	-0.148789139	-0.161405822	0.00403852	-0.1531885	0.07475981	-0.150789001	0.028581479	-0.122753831	-0.179375672	-0.104314689	0.058805672	0.06941051	-0.150188264	-0.076393196	0.071460144	-0.114096398	0.066012548	0.071859791	0.029165765
WB109	-0.197622175	-0.142968507	-0.218062413	-0.184799852	-0.172421723	-0.197370309	-0.242786757	-0.208301097	-0.210030599	-0.218700724	-0.181815143	-0.16193901	-0.239302321	-0.24061367	-0.243829427	-0.117410918	-0.135295926	-0.164830014	-0.126402071	-0.159844568	-0.19591107	-0.237970262	-0.21756257	-0.166279358	-0.197964758	-0.157280923	-0.147313542	-0.18432392	0.125448215	-0.21545801	-0.105851476	-0.136968949	-0.044942351	-0.137439267	0.079235089	-0.24373619	0.003704825	0.002568984	-0.162012405	-0.082109108	0.085600092	0.128113682	-0.175508834	-0.009899045	0.025066629	-0.062739313	0.075165019	0.033881436	0.013895091
WB111	-0.04900564	-0.042397457	0.10058345	0.052094198	-0.031408309	0.058953829	-0.071621308	-0.003395111	0.0061668	-0.141351487	-0.063072521	-0.092529552	-0.152929469	-0.160483093	-0.113303943	0.012677438	0.124031342	0.002472792	0.086845542	-0.101424792	-0.008904015	0.014599138	-0.050185802	-0.063579868	-0.129073706	-0.097309224	0.158482903	-0.078395487	0.020777414	-0.038043485	0.00256587	-0.019285304	-0.235880278	-0.29210081	-0.33545398	0.178046337	-0.005158652	0.180365184	0.165144549	0.192815404	-0.381364796	-0.346952383	0.096965813	0.105718568	-0.117902558	0.116818241	-0.106350482	-0.121526233	-0.117315984
WB113	-0.050367873	-0.104450174	-0.040804123	-0.092690612	-0.0990226	-0.038901359	-0.137202429	-0.099107928	-0.086948578	0.014815319	-0.035906654	-0.025268235	-0.051529857	-0.092071625	-0.048095204	-0.230648751	-0.186767597	-0.243849358	-0.131679372	-0.095922374	0.009282455	0.01104539	-0.015903821	0.07714435	-0.055220107	-0.119451835	-0.272695446	-0.046658831	-0.035249738	-0.10928454	-0.116567374	-0.13893491	-0.025352955	-0.09480524	-0.093760582	0.302662774	-0.171513016	0.871649137	0.774336025	0.893777598	-0.082845346	-0.016669821	0.613145975	0.840319698	-0.13689688	0.802793745	-0.061533895	-0.150757065	-0.168986016
WB114	0.089822871	-0.041150856	-0.004303909	-0.031310421	0.011406007	0.024571572	-0.066008896	-0.033998089	-0.03763887	0.039901118	0.057525237	0.083660919	0.064347369	0.026880222	0.050214265	-0.206182364	-0.139499598	-0.186957289	-0.143616641	0.00047334	0.155505194	0.160382704	0.054850022	0.137367379	0.054103454	-0.038895539	-0.305314115	0.04877825	0.01406799	-0.023104581	-0.062598811	-0.11824989	-0.103573262	-0.171540539	-0.238816862	0.612116239	-0.12071641	0.789120453	0.74765626	0.710210482	-0.193025354	-0.207550737	0.604406067	0.783254218	-0.162097927	0.710604344	-0.091117944	-0.184082348	-0.151976959
WB115	-0.108238276	-0.032164794	0.033335915	-0.035233724	0.007015482	0.030960746	-0.060760215	-0.065829332	-0.058469658	-0.000652134	0.000454699	0.029496297	0.013658742	-0.0951142	-0.044529831	-0.134369243	-0.098256214	-0.150096666	-0.062325009	-0.041226839	0.086706768	0.053885901	-0.02220448	0.109901125	-0.063649554	-0.101677605	-0.296149325	-0.05824516	-0.131102193	-0.13908168	-0.101896703	-0.073430114	-0.081433302	-0.217971667	-0.186624296	0.645278357	-0.204224114	0.898830971	0.872728117	0.867863103	-0.206953744	-0.202691369	0.587668812	0.863999305	-0.15801507	0.848409093	-0.11610646	-0.168984461	-0.178600524
WB117	-0.116769024	-0.067555822	-0.051662755	-0.149105931	-0.060057328	-0.063929688	-0.137547991	-0.029033256	-0.031820558	-0.02952846	0.163103429	0.163679789	0.088200092	0.081166607	0.07365749	-0.265391281	-0.242894375	-0.261060832	-0.170087322	-0.002297897	0.134379692	0.048223312	0.063004701	0.188196614	-0.031688254	0.009818457	-0.208704779	-0.018928745	-0.174841883	0.011022174	-0.007446683	-0.096690846	0.012707582	-0.168161522	-0.056158357	0.406533894	-0.081828391	0.685970506	0.580166863	0.633245272	-0.091362408	-0.050043964	0.565155436	0.608327473	-0.159489847	0.588552524	-0.103883647	-0.125813862	-0.194355379
WB118	-0.251429549	-0.356179237	-0.371357215	-0.403568739	-0.372389716	-0.370597788	-0.116003052	-0.461100379	-0.450747444	-0.252684592	-0.270460756	-0.210053514	-0.173541125	-0.241286869	-0.243038373	-0.338406117	-0.341420229	-0.309686301	-0.346118732	-0.402455162	-0.239325537	-0.375376785	-0.246300558	-0.221085145	-0.383283678	-0.35322951	-0.439271551	-0.389331533	-0.199041493	-0.197568327	-0.348681691	-0.398804669	2.153839628	1.855278088	1.273316893	-0.131953671	-0.342738948	-0.066180815	-0.026048862	-0.035568786	1.401304178	1.371328149	-0.073428943	-0.052333998	0.115673351	-0.011664839	0.367973849	0.208807898	0.139641432
WB119	-0.210700266	-0.192960113	-0.207667483	-0.180492965	-0.170879919	-0.184301012	-0.227179262	-0.167396474	-0.177431764	-0.247956682	-0.182953031	-0.211365095	-0.229773989	-0.234434767	-0.215126848	-0.120871887	-0.124698233	-0.141665039	-0.134722127	-0.243596364	-0.162901976	-0.145983597	-0.238480846	-0.208018055	-0.229210364	-0.138388655	-0.057026379	-0.189292668	0.254327816	-0.18667844	-0.179638865	-0.149865957	-0.08415986	-0.134723572	0.039727092	-0.101763212	0.035577977	-0.096518386	-0.130143107	-0.10145376	0.021936707	0.051945248	-0.152966738	-0.062808243	0.079178177	-0.079924725	0.058449472	0.120580664	0.03501236
WB121	-0.233045316	-0.24332012	-0.248066125	-0.188852345	-0.18493295	-0.223724747	-0.12009306	-0.208014073	-0.205820913	-0.25599513	-0.190728134	-0.281506097	-0.311590895	-0.278534823	-0.331656362	-0.169471511	-0.161839558	-0.168011096	-0.104652147	-0.196553962	-0.294348617	-0.212541156	-0.264147997	-0.242476526	-0.207745238	-0.233210012	-0.193560971	-0.178000535	0.095619399	-0.242479168	-0.175594283	-0.17825837	0.064299979	-0.015475501	0.201082148	-0.240796096	-0.045361869	-0.040838088	-0.063050478	-0.097930756	0.222383067	0.252920508	-0.141901395	-0.031879082	0.072589786	-0.056857424	0.128337291	0.027674432	-0.008840452
WB122	-0.249038669	-0.340231128	-0.348501864	-0.347819386	-0.321473892	-0.38518775	-0.022976956	-0.425189574	-0.420552284	-0.264689657	-0.334608194	-0.286772091	-0.255515503	-0.30427197	-0.280874428	-0.39948288	-0.41661574	-0.368159265	-0.37600067	-0.324412404	-0.29728713	-0.373152442	-0.27626502	-0.182260331	-0.283008304	-0.268175099	-0.371553591	-0.327021521	-0.087447663	-0.220271668	-0.275420657	-0.315611608	1.898469196	1.508796618	1.406758592	-0.147317924	-0.26934043	-0.102640252	-0.078386467	-0.06255559	1.450698049	1.444663954	-0.126714755	-0.077105265	0.185480207	-0.120840362	0.151554027	0.321635018	0.185875472
WB123	0.136900042	-0.197440061	-0.1912025	-0.266846528	-0.190611579	-0.177154794	0.031701197	-0.199513324	-0.213682132	-0.001667338	0.013739364	0.123129906	0.088673316	0.075837584	0.129017961	-0.255929254	-0.25419201	-0.267723116	-0.301851167	-0.11371077	-0.003495558	0.013709226	0.068159577	0.027985851	-0.067258542	-0.1476694	-0.212330122	-0.203560956	0.003246839	0.080864808	-0.216958096	-0.263220635	0.480494501	0.531426735	0.293791813	0.189261711	-0.209516726	0.182263156	0.200585665	0.174830068	0.344784926	0.378657532	0.272216811	0.219183666	-0.150302586	0.253823972	-0.031436724	-0.199598984	-0.188737465
WB124	0.101386432	-0.091680338	-0.005191304	-0.034624632	0.000181942	0.04226295	-0.078115781	-0.05764792	-0.050321643	-0.007754226	0.127885547	0.046192783	-0.063008117	-0.042265902	-0.061095656	-0.237353791	-0.155431509	-0.189651242	-0.146516601	-0.025812818	0.069596897	0.19815494	0.06169023	0.049570322	0.014130858	-0.112890008	-0.175119997	0.01913769	-0.140210068	0.063994042	-0.08373079	-0.078636829	-0.196759621	-0.171390105	-0.293719073	0.781236025	-0.21969257	0.553425759	0.695216008	0.586963395	-0.313155808	-0.294797977	0.582866372	0.438771424	-0.104997683	0.575654385	-0.091929272	-0.160264436	-0.091115078
WB125	-0.192788348	-0.328946577	-0.352884047	-0.411211146	-0.333046441	-0.370199653	-0.078033624	-0.405324462	-0.409776323	-0.196736783	-0.281527844	-0.238613962	-0.190843228	-0.185958233	-0.17974647	-0.382144578	-0.398926361	-0.376630388	-0.393947082	-0.352848673	-0.254545682	-0.320716635	-0.242471853	-0.196902278	-0.322399084	-0.316586731	-0.386874243	-0.295789841	-0.120928408	-0.107534657	-0.304339021	-0.387049383	2.159962547	1.838370884	1.657488755	-0.162362036	-0.287401188	-0.073537184	-0.075902419	-0.138985319	1.738279933	1.703851676	-0.121084151	-0.138486175	0.00753878	-0.107115958	0.227888469	0.097250794	0.025824411
WB126	0.068050111	0.027364567	0.044211972	0.018151067	0.096601652	0.029306557	0.052353228	0.122453445	0.128129626	0.019193949	-0.023278352	-0.10182058	-0.047923303	-0.05045611	-0.080070006	-0.053289954	-0.02801104	-0.025948779	0.026992987	-0.101387904	-0.043042409	0.06066308	-0.151537955	-0.155978447	-0.116413175	-0.077654716	0.037221092	0.045882889	0.062996633	-0.020957612	0.001923439	0.111577409	-0.132636832	-0.28350404	0.069028731	-0.168426363	0.173855896	-0.165098787	-0.149218631	-0.20909362	-0.036011992	-0.015509015	-0.038442861	-0.090630012	-0.155690804	-0.299594889	-0.142578107	-0.23746635	-0.198743312
WB127	-0.0751314	0.196026154	0.13808983	0.123109707	0.006167061	0.008730605	0.06016916	0.202089395	0.185546592	-0.215263266	-0.100329661	-0.191125853	-0.192638934	-0.154956965	-0.209082515	0.320498492	0.290265671	0.256544687	0.227199247	0.013982292	-0.235840393	-0.165090686	-0.090359331	-0.079653797	0.025735461	0.070307921	0.412330925	0.061981362	-0.038213136	-0.163311072	0.107218454	0.189554964	-0.407629422	-0.341929295	-0.371465802	-0.113693551	0.179775344	-0.257957151	-0.292896578	-0.269469404	-0.367827385	-0.369864547	-0.248729605	-0.240651075	-0.197044765	-0.21222076	-0.168009344	-0.172703602	-0.22761394
WB128	0.296707563	-0.010918145	0.048797358	0.015037278	0.027180105	0.078251616	-0.043731007	-0.018533275	-0.006014984	0.309334091	0.161124188	0.291022642	0.281764361	0.353002955	0.283779764	-0.186269194	-0.192234445	-0.162021423	-0.245041299	0.140520519	0.382227656	0.387983739	0.219462991	0.184097387	0.08526423	0.060715033	-0.121871223	0.087205969	-0.060232243	0.406644511	0.005787925	-0.114640894	-0.109316414	-0.049837927	-0.211353732	-0.013928245	-0.177720943	-0.065368434	-0.122033702	-0.076930711	-0.178132351	-0.195701346	0.046297997	-0.052882203	-0.203220049	-0.071907245	-0.270015447	-0.257384274	-0.209938969
WB129	-0.24359568	-0.327244541	-0.227401198	-0.274468469	-0.221411942	-0.182981001	0.023772392	-0.315319289	-0.31467169	-0.189159908	-0.299888541	-0.205853832	-0.174151928	-0.202548136	-0.24352914	-0.371300526	-0.352240506	-0.393933462	-0.349632374	-0.335837567	-0.197437863	-0.188437437	-0.254357879	-0.186686825	-0.321098839	-0.322642062	-0.354876234	-0.230236262	-0.099953835	-0.091016434	-0.336186742	-0.311707461	1.286414576	1.042052296	2.098073291	-0.125262221	-0.316435941	0.093765684	0.01453933	0.00602294	2.092050805	2.085248095	-0.118109394	0.076236148	-0.150549438	-0.002651668	-0.121248187	-0.216189027	-0.187136029
WB130	-0.293766903	-0.33851694	-0.330613377	-0.294512454	-0.264441865	-0.323870697	0.026668463	-0.367350098	-0.377593743	-0.139124388	-0.33287365	-0.281069594	-0.174338267	-0.174246218	-0.178191307	-0.397170247	-0.429403974	-0.368347302	-0.398940051	-0.340245026	-0.316532394	-0.345605632	-0.311430879	-0.287940899	-0.363676531	-0.316397341	-0.38114995	-0.255889998	-0.160847963	-0.208305606	-0.335245902	-0.355466967	1.576477438	1.222714852	2.598391857	-0.230811022	-0.298760263	-0.051902039	-0.101584577	-0.092224648	2.646079001	2.629690634	-0.25988921	-0.013293856	-0.076782119	-0.074422909	-0.010870183	-0.091656023	-0.134639203
WB131	0.456491573	0.007617919	-0.007187383	0.042810054	0.004277894	0.025498777	-0.021825262	-0.014044196	-0.003612108	0.311219776	0.143917458	0.216609617	0.234009341	0.293124457	0.247718599	-0.128680378	-0.149437516	-0.130985102	-0.209769753	0.163549894	0.30173016	0.243923482	0.160266443	0.079909704	0.136838279	0.011588779	-0.072844691	0.096642823	0.063889167	0.351895117	0.09188741	-0.051774349	-0.17172682	-0.152650162	-0.220235974	-0.098892284	-0.002397382	-0.089146403	-0.096533655	-0.083915064	-0.189985838	-0.196639333	0.050320015	-0.073456942	-0.233692247	-0.200186637	-0.266526838	-0.242321723	-0.193029537
WB132	0.307382319	-0.013109756	0.04443422	-0.02246434	-0.050984632	0.041554114	-0.045633337	-0.072565232	-0.060046941	0.207803021	0.073436661	0.218024128	0.201618262	0.274307197	0.235664463	-0.243257147	-0.221507511	-0.192262249	-0.248886506	0.066373331	0.295707606	0.278048413	0.175136194	0.136504349	0.050030218	-0.004597116	-0.125365076	0.037860775	-0.008790349	0.367149675	-0.00759373	-0.112539181	-0.045672305	0.005059084	-0.135913656	-0.044591325	-0.140895623	-0.027841798	-0.062487323	-0.048276725	-0.117512804	-0.11198104	0.072460635	-0.08486822	-0.209367658	-0.033113764	-0.209352292	-0.26111104	-0.20838375
WB133	-0.345366071	-0.330600046	-0.351857191	-0.316213973	-0.262553195	-0.338497977	-0.014712466	-0.348114113	-0.354940305	-0.129758322	-0.323680513	-0.230662463	-0.142113385	-0.157557745	-0.193287584	-0.416672485	-0.445204789	-0.408737693	-0.409165758	-0.366576289	-0.280618243	-0.345067109	-0.366816418	-0.267077612	-0.418607597	-0.318318157	-0.425718286	-0.277276526	-0.121418614	-0.197897023	-0.343437971	-0.36550166	1.571345606	1.370336019	2.519484521	-0.199824336	-0.306689871	-0.005663573	-0.090868174	-0.034512792	2.504265295	2.448247495	-0.191529623	0.010942887	-0.012091445	-0.028611956	0.047690656	0.040809568	-0.045983374
WB134	-0.018714548	-0.167359521	-0.232006542	-0.227154403	-0.198415767	-0.213319488	-0.252485802	-0.249750289	-0.245777571	-0.126537044	-0.048442577	-0.118044443	-0.125307639	-0.161692831	-0.168252739	-0.257439359	-0.214526326	-0.269718321	-0.179940331	-0.158578406	-0.119788431	-0.000905524	-0.109344692	-0.04083384	-0.148446204	-0.259264454	-0.18752325	-0.195492382	0.045413277	-0.034406444	-0.224433324	-0.190115607	0.29986384	0.398202915	0.336580932	0.204203859	-0.201515856	0.186567733	0.191285842	0.190775948	0.222707936	0.228356146	0.086854198	0.187299032	0.040812688	0.171726456	0.223731037	0.059406515	0.008574393
WB135	-0.159782217	-0.302743926	-0.268988825	-0.288824757	-0.279228892	-0.280449212	-0.012045404	-0.367270672	-0.388595657	-0.136316758	-0.178717768	-0.187743175	-0.182950665	-0.165036936	-0.167395822	-0.281273921	-0.335590502	-0.322525342	-0.277401746	-0.198038735	-0.25099479	-0.134320828	-0.223565635	-0.170777914	-0.225248907	-0.259137429	-0.229990129	-0.290792662	0.044397779	-0.054663062	-0.240090693	-0.238641236	0.918291935	1.021123897	0.74551336	-0.123957604	-0.254628846	-0.078070541	-0.104030909	-0.121088077	0.690855133	0.698838037	-0.156332119	-0.10828152	0.157598215	-0.076743927	0.287438743	0.176895886	0.165348375
WB137	-0.15128229	-0.129047542	-0.163113278	-0.124072407	-0.118127769	-0.140294376	-0.177514287	-0.182358468	-0.191979408	-0.059188669	-0.113803222	-0.067471676	-0.030997106	-0.116238165	-0.062230935	-0.082371525	-0.149799933	-0.143475913	-0.13280989	-0.143617556	-0.108519271	-0.097615523	-0.076164641	-0.102871322	-0.124954245	-0.15000089	-0.23355872	-0.198965077	0.07066907	-0.144939069	-0.109858784	-0.147668725	0.080353521	-0.035905037	0.097537115	0.094185342	-0.176938049	0.166938868	0.156489631	0.091691188	0.101383143	0.072184855	0.051079571	0.138743817	0.336606122	0.15192932	0.189320243	0.251830945	0.27812742
WB138	-0.219370676	-0.279499801	-0.295247248	-0.3002696	-0.289891332	-0.28787192	-0.013384749	-0.335102173	-0.356427159	-0.174633064	-0.185046809	-0.16821996	-0.17863749	-0.172885549	-0.194456999	-0.28634515	-0.323788688	-0.345496613	-0.282640465	-0.24463387	-0.280619868	-0.222078716	-0.204451149	-0.194463124	-0.244538158	-0.268807606	-0.305715377	-0.293263041	-0.118788593	-0.144362239	-0.267067999	-0.25084747	1.248416166	1.328137624	1.130702017	-0.2479043	-0.326792916	-0.17594773	-0.136809757	-0.197972801	1.05849236	1.084418173	-0.142298921	-0.177635194	0.026282752	-0.201519305	0.21133213	0.163304068	0.117731885
WB139	0.055979924	-0.101253444	-0.137086839	-0.115610722	-0.040482664	-0.117543442	-0.157181373	-0.073228689	-0.074232607	-0.090015494	-0.121876298	-0.053590588	-0.085869937	-0.057578033	-0.042292229	-0.09943374	-0.062396595	-0.134114268	-0.048284991	-0.037562216	-0.049276333	-0.007895178	-0.086852907	-0.030813939	-0.039255511	-0.065350275	-0.034803209	-0.026944216	0.026002418	-0.012689986	0.004052622	-0.106988859	-0.130443638	0.035337888	-0.074377817	0.106373013	-0.1099822	0.034278829	0.123798103	0.134517017	-0.080753449	-0.040184385	0.062360831	0.13387692	0.188098667	0.14968785	0.070799136	0.19011735	0.180264873
WB140	-0.219221488	-0.282200777	-0.313932364	-0.309588147	-0.312315166	-0.292590214	-0.027373782	-0.334931404	-0.344245808	-0.121253713	-0.207977981	-0.237941241	-0.178936025	-0.15460771	-0.215795393	-0.29774082	-0.329298324	-0.337710932	-0.368645968	-0.250428609	-0.297299496	-0.194576506	-0.225494963	-0.177332348	-0.239114441	-0.250188152	-0.209034498	-0.297760423	0.021375514	-0.084318793	-0.252193742	-0.216010344	1.112801254	1.347575276	1.033959492	-0.19687001	-0.24030762	-0.21049277	-0.170035112	-0.230885307	0.930622675	0.922706855	-0.207253885	-0.197971493	0.138071721	-0.204118969	0.3815171	0.225455905	0.211970593
WB141	-0.286896262	-0.300345086	-0.315973324	-0.264266522	-0.225862254	-0.291030153	0.023775677	-0.302146907	-0.312446164	-0.125669622	-0.274745442	-0.288941734	-0.173562721	-0.176196945	-0.17493313	-0.286312594	-0.33067228	-0.341925463	-0.282084906	-0.264019818	-0.306225737	-0.250015861	-0.322020335	-0.229127616	-0.30740449	-0.25602264	-0.273294209	-0.285391414	-0.089273049	-0.206660368	-0.318158997	-0.270271809	1.397335478	1.189506576	1.88906375	-0.222533031	-0.3318767	-0.117746426	-0.132882765	-0.150407421	1.906528066	1.872931415	-0.295385944	-0.089798566	0.031241692	-0.132502908	0.159285793	0.11940385	0.145266236
WB142	-0.300148325	-0.267764678	-0.276266422	-0.301562563	-0.314073198	-0.2884196	-0.010979867	-0.350333873	-0.376238621	-0.224074963	-0.220030362	-0.281291144	-0.248436619	-0.262546987	-0.266305178	-0.310047645	-0.328553573	-0.353934242	-0.318846451	-0.286624244	-0.27984487	-0.245178375	-0.281879239	-0.21654969	-0.280179579	-0.30994726	-0.322155555	-0.258959004	-0.077386336	-0.243363855	-0.281832396	-0.267865832	1.284637424	1.353087502	1.397177017	-0.288946358	-0.32305383	-0.205223429	-0.147921025	-0.202737502	1.317709781	1.265185183	-0.204990891	-0.161122698	0.214769402	-0.15109265	0.184385857	0.296836747	0.281867958
WB143	-0.249309871	-0.292259558	-0.281699512	-0.323532486	-0.327466762	-0.308639752	-0.008908766	-0.327340284	-0.343851529	-0.247215752	-0.193553346	-0.254574491	-0.219356161	-0.240205166	-0.235547342	-0.348019639	-0.399911304	-0.390926552	-0.381764696	-0.332784049	-0.287405417	-0.156837921	-0.280742274	-0.226592919	-0.299154449	-0.321371488	-0.279202746	-0.28755814	-0.124438897	-0.166219748	-0.336541264	-0.276255877	1.230654502	1.518492614	1.200694187	-0.14069543	-0.256772829	-0.073133415	-0.133876957	-0.165201473	1.081474122	1.013547347	-0.222625778	-0.087215259	0.161679338	-0.182239316	0.24870329	0.258492119	0.29162421
WB144	-0.227443175	-0.311790804	-0.298826468	-0.329784572	-0.31185167	-0.321388926	-0.011867426	-0.33685459	-0.353365835	-0.233964759	-0.211474562	-0.259468737	-0.233714565	-0.273954373	-0.232148393	-0.369498315	-0.403491617	-0.403782417	-0.353758132	-0.34378751	-0.297328193	-0.199786343	-0.300254505	-0.270508544	-0.300790328	-0.360910766	-0.289539462	-0.304856137	-0.100849761	-0.194979971	-0.362217875	-0.288482828	1.310982074	1.460361642	1.239533104	-0.186973187	-0.309063125	-0.141994527	-0.161474389	-0.205684164	1.189778482	1.103741715	-0.235697614	-0.158634112	0.228477233	-0.180521605	0.282713817	0.361428194	0.375824992
WB145	-0.331015879	-0.338496598	-0.394358805	-0.338819347	-0.332073065	-0.3608809	-0.073072603	-0.368169298	-0.362759488	-0.079276088	-0.326917067	-0.222216553	-0.091986981	-0.141375085	-0.193354034	-0.382015447	-0.406955938	-0.392410261	-0.41351121	-0.376073934	-0.273640189	-0.352778553	-0.364619859	-0.359216291	-0.415933867	-0.345705484	-0.352221333	-0.334247535	-0.20474268	-0.167293736	-0.327629907	-0.316260732	1.50225317	1.310907184	2.87048635	-0.212719253	-0.294083754	-0.099190205	-0.140726627	-0.109296563	2.854908453	2.769776098	-0.229612416	-0.070687309	-0.055910135	-0.078986908	0.038841882	-0.105824986	-0.089336312
WB146	-0.346420457	-0.368981802	-0.375884914	-0.330814849	-0.295116621	-0.358817859	-0.032267057	-0.334866094	-0.336949804	-0.144192599	-0.320605949	-0.22425294	-0.106968279	-0.175961862	-0.201127894	-0.42883527	-0.428323698	-0.435663209	-0.415487971	-0.392262045	-0.283869971	-0.289045894	-0.371694792	-0.338480001	-0.450259806	-0.366392221	-0.404840475	-0.304988913	-0.169399646	-0.236610877	-0.35544505	-0.339694797	1.564458644	1.365776439	2.801141901	-0.218429854	-0.337388246	-0.026704951	-0.109381781	-0.080220452	2.83336775	2.818898676	-0.197333175	-0.036024486	-0.044686065	-0.087318057	-0.005833673	-0.103577595	-0.098388254
WB147	-0.063980754	-0.140025672	-0.229302372	-0.182142493	-0.105800567	-0.207134117	0.139143455	-0.191111569	-0.184759298	0.121608798	-0.146411839	-0.127516968	0.009793457	0.046599994	-0.028479131	-0.327070712	-0.328309148	-0.308055379	-0.349211388	-0.140702856	-0.128237855	-0.121725425	-0.124524592	-0.100421246	-0.096890456	-0.163898417	-0.26408588	-0.108860221	-0.142332415	-0.026609868	-0.188165579	-0.173489253	1.060176971	0.810336993	1.807927406	-0.10063971	-0.274490103	-0.07193889	-0.073263877	-0.00949057	1.92301561	1.93708131	-0.090785424	-0.050975647	-0.050472591	-0.072017812	-0.050806461	-0.107223288	-0.10137684
WB148	0.001386169	-0.105817581	-0.211854944	-0.18982626	-0.117287571	-0.198025123	0.160654608	-0.166409239	-0.162108622	0.20533521	-0.066953009	-0.054936619	0.078783261	0.115469622	0.035639446	-0.293297517	-0.294535954	-0.277342056	-0.345018186	-0.086855713	-0.063016973	-0.06138834	-0.047379947	-0.048990943	-0.054854127	-0.129735642	-0.24906811	-0.039736997	-0.135854667	0.052613561	-0.140649078	-0.136281965	1.009582138	0.756556425	1.60626698	-0.130756725	-0.27050567	-0.081825165	-0.067181993	-0.020878064	1.736573917	1.768014316	-0.07180743	-0.059270788	-0.068410213	-0.074223181	-0.098029279	-0.121509963	-0.12047268
WB149	-0.101644296	0.078873118	0.102635884	0.138780847	0.087459506	0.039691358	0.028800987	0.136221025	0.133974992	-0.138928272	-0.161192286	-0.086103769	-0.051509051	-0.080682404	-0.018592895	0.062894421	0.083235755	0.097238662	0.117364855	-0.127919338	-0.202377547	-0.034378626	-0.127155408	-0.237092444	-0.203080115	-0.049117669	0.159304803	0.003405466	0.0949669	-0.147272099	0.002030615	0.019497833	-0.29669602	-0.333650768	-0.16060193	-0.140131622	0.155652549	-0.160024106	-0.239463901	-0.196857039	-0.170883129	-0.151578466	-0.146658282	-0.136034281	-0.118403918	-0.239929081	-0.095988229	-0.103880066	-0.089472011
WB150	-0.229160032	-0.311994112	-0.369439968	-0.343273533	-0.27303006	-0.377452791	-0.017853167	-0.35814364	-0.350433834	-0.115420044	-0.278988098	-0.222596811	-0.097781009	-0.117540321	-0.213482573	-0.399530362	-0.406171755	-0.424058704	-0.441134839	-0.376501616	-0.228285112	-0.222427963	-0.371284974	-0.262933581	-0.385778401	-0.357284038	-0.410981814	-0.30049813	-0.082356233	-0.111871459	-0.34589153	-0.339927709	1.374171148	1.114113606	2.578039027	-0.206588215	-0.246801788	-0.084541584	-0.044963564	-0.113175897	2.553134667	2.547962079	-0.071359829	-0.088367273	-0.026336326	-0.195477053	-0.057783599	-0.116174998	-0.096817998
WB151	0.144428308	-0.102306719	-0.029791326	-0.007330475	-0.004658111	-0.003393345	0.257912718	-0.12456979	-0.137620897	0.082989738	-0.012783374	0.008249503	0.03673595	0.066052518	0.018513739	-0.2347857	-0.25978209	-0.218240388	-0.28828323	-0.060635066	0.109444816	0.043381799	0.092724347	0.014695862	-0.008896159	0.028685715	-0.17840427	0.075869889	-0.104532407	0.126463745	-0.006649362	-0.154728376	0.636333809	0.479352085	0.791277072	-0.259090514	-0.096266913	-0.177737466	-0.096953758	-0.126614382	0.771505862	0.765780347	-0.132456149	-0.112744292	-0.208203969	-0.286541891	-0.151526527	-0.200588779	-0.232089046
WB152	-0.332584306	-0.344820626	-0.408372705	-0.362528089	-0.320471877	-0.380527968	-0.053998119	-0.366625802	-0.367559514	-0.10864865	-0.330528366	-0.259993187	-0.17366506	-0.159558841	-0.210179525	-0.373905573	-0.415601121	-0.410099854	-0.406504845	-0.376450976	-0.32943482	-0.339444437	-0.335912042	-0.331110054	-0.4036979	-0.323178441	-0.372133898	-0.321961011	-0.163413471	-0.183284908	-0.324053002	-0.335317585	1.591492878	1.226745898	2.820252806	-0.232572027	-0.256101656	-0.14791978	-0.151597195	-0.151605488	2.779949675	2.710024572	-0.250617606	-0.133684071	-0.083460745	-0.135235027	0.08487248	-0.087440169	-0.073980122
WB153	-0.196826157	-0.285374275	-0.270772467	-0.357487408	-0.327950471	-0.257597549	-0.03144721	-0.376225158	-0.379132145	-0.178849814	-0.227971387	-0.245388873	-0.217756996	-0.23757494	-0.266195151	-0.334011475	-0.343334616	-0.350035706	-0.346304596	-0.341916104	-0.263623754	-0.128995031	-0.260453939	-0.205350426	-0.315817122	-0.311529068	-0.25842625	-0.325243299	-0.097887788	-0.097473375	-0.314682293	-0.262197351	1.288157312	1.48538495	1.159196349	-0.188820655	-0.254087518	-0.150450378	-0.116712739	-0.205000691	1.058717236	1.058064614	-0.230881888	-0.172442962	0.045854381	-0.207753315	0.21464862	0.090963744	0.115335224
WB154	-0.294834782	-0.350575078	-0.343681791	-0.333023778	-0.288067393	-0.325438856	-0.062435058	-0.378166841	-0.376746577	-0.244998945	-0.254178124	-0.283643051	-0.242767059	-0.292510933	-0.265297282	-0.324284422	-0.296331559	-0.348134117	-0.272609201	-0.282572559	-0.308444486	-0.15536428	-0.334488964	-0.293995762	-0.334575506	-0.338724316	-0.231980547	-0.318631403	-0.105656753	-0.160962737	-0.343773906	-0.324786528	1.221061929	1.423812446	1.204506345	-0.266417072	-0.274094402	-0.140224075	-0.121435677	-0.153621116	1.095229537	1.038108041	-0.228770632	-0.124122621	0.224131991	-0.169513023	0.255272524	0.332618285	0.33517947
WB155	-0.227498604	-0.315821442	-0.353165154	-0.374917179	-0.30692195	-0.356223308	-0.068331369	-0.380537547	-0.370184612	-0.304952889	-0.286770502	-0.221051932	-0.241224598	-0.24906196	-0.229692438	-0.395585737	-0.395765933	-0.389466602	-0.380850993	-0.400804532	-0.273001659	-0.324285949	-0.206083903	-0.176743243	-0.332445012	-0.331436026	-0.357038682	-0.320619108	-0.112349902	-0.139982654	-0.366325714	-0.35463946	2.290884085	1.889095595	1.632113629	-0.153302616	-0.329756185	-0.007769036	-0.068635943	-0.069937428	1.727088627	1.680196901	-0.135686789	-0.037111209	-0.078483202	-0.058489594	0.177221322	-0.04418144	-0.021474886
WB156	-0.243177235	-0.247858089	-0.229929102	-0.319219469	-0.288901967	-0.224370313	0.007941444	-0.307855906	-0.308198143	-0.152587818	-0.22441431	-0.128195552	-0.174325614	-0.186445434	-0.174840754	-0.28588493	-0.327729501	-0.340412631	-0.282919452	-0.240794593	-0.133218663	-0.038504926	-0.231753993	-0.182385044	-0.285623967	-0.258275135	-0.259174023	-0.277963326	-0.184481516	-0.059600319	-0.277945204	-0.221027371	1.15414524	1.376516958	1.031848274	-0.166838082	-0.266167861	-0.088226938	-0.069779924	-0.166057427	0.926338992	0.925985164	-0.177982205	-0.137640378	0.050028469	-0.143664648	0.172028345	0.146480057	0.125738579
WB157	-0.215015041	-0.262980817	-0.239029731	-0.329973068	-0.30462005	-0.217519545	0.01445943	-0.341509166	-0.346716149	-0.183355457	-0.20483105	-0.204000026	-0.190189646	-0.24336661	-0.247235248	-0.346347999	-0.345752891	-0.3638925	-0.327298471	-0.277262709	-0.212229853	-0.094446476	-0.238337003	-0.203825926	-0.269951607	-0.295097313	-0.250654728	-0.302911323	-0.148014715	-0.131359937	-0.286344581	-0.23517803	1.223630374	1.504595589	1.058730543	-0.183148752	-0.266430574	-0.129200815	-0.100931088	-0.180440737	0.970409575	0.924508455	-0.186227805	-0.172151721	0.041189918	-0.164655672	0.237064701	0.100581953	0.140358855
WB158	0.409422451	0.56760727	0.51277948	0.374797641	0.408885238	0.479151599	0.287425324	0.421165521	0.44844946	0.647979125	0.813375121	0.85842908	0.778929711	0.848496029	0.796865287	0.017746359	-0.095330648	0.037730516	-0.03539336	0.785797099	0.690192584	0.437593098	1.086474948	1.038898248	0.99876097	0.73445328	0.00226627	0.487161771	-0.203521236	0.624681123	0.655553197	0.415957254	-0.282737478	-0.326549609	-0.252267517	-0.0439599	-0.045115725	0.031845545	0.035725875	0.071875861	-0.254887323	-0.254930048	0.221625317	0.008187479	-0.221598544	0.036539223	-0.243280119	-0.281685662	-0.278526471
WB159	-0.163849458	-0.037329817	-0.003820004	-0.022674056	-0.034188822	-0.058880845	0.024359663	0.04554192	0.04599243	-0.175657993	-0.135344608	-0.155529646	-0.143770544	-0.147644954	-0.167709415	0.140672228	0.076734137	0.142805356	0.058561002	-0.101519801	-0.169386744	-0.169656197	-0.162497768	-0.200049022	-0.095695168	0.091143806	0.344505465	-0.091908535	-0.126564068	-0.134739739	0.016697698	0.110736423	-0.166028947	-0.304571078	-0.170435827	-0.157741535	0.049460445	-0.321640872	-0.299425545	-0.331823235	-0.144565668	-0.159610155	-0.298447627	-0.321266998	0.191680538	-0.268475169	-0.101261864	0.156420667	0.147342769
WB160	-0.049712307	-0.041516852	0.050872238	0.094954018	0.071359145	0.067772346	0.021843304	0.038485555	0.056918129	0.108916468	0.045284339	0.077014238	-0.006202642	0.062655507	0.085289523	0.018805252	0.000510573	0.044469933	-0.062517192	0.128203666	0.101679665	-0.008638879	-0.045891833	-0.014002028	-0.023475828	-0.091749986	-0.186494902	0.001210928	-0.063558309	-0.024604583	-0.047234883	0.128926182	-0.063382972	-0.070153111	-0.112672996	0.024196334	-0.170343409	0.097887146	0.150091938	0.147615192	-0.118996014	-0.124558177	0.106867745	0.140689945	0.382986766	0.202192992	0.077648971	0.337672345	0.439461902
WB161	-0.223925933	0.104857536	-0.032831959	-0.035612384	-0.060086187	-0.089387839	-0.006505815	0.028575598	0.013575466	-0.138399849	-0.114366264	-0.158835514	-0.174958194	-0.158398513	-0.150848896	0.133376235	0.094460411	0.136174756	0.103890138	-0.013044144	-0.170558359	-0.233977065	-0.107591066	-0.157534554	-0.047091435	0.101177783	0.196030254	-0.083977863	-0.02903521	-0.228748916	0.076780066	0.096811987	-0.16972584	-0.315514748	-0.165704972	-0.219949586	0.100162662	-0.183066439	-0.196975715	-0.210283964	-0.145437858	-0.17353561	-0.167028759	-0.208834005	0.005873477	-0.151952531	-0.062060483	-0.049865106	-0.070891571
WB163	-0.073716549	-0.257908016	-0.084452663	-0.150829208	-0.121331533	-0.053463411	0.131489106	-0.250240889	-0.224682114	-0.190333608	-0.061862823	0.041921761	-0.068825951	-0.134178369	-0.057182598	-0.363169439	-0.33740385	-0.390007723	-0.272841288	-0.125418224	-0.013034735	-0.049898594	-0.051349701	-0.018595474	-0.170187069	-0.126155725	-0.296746667	-0.13996182	-0.152293322	-0.100998889	-0.124536517	-0.29974514	0.816648349	0.679719841	0.302374295	0.392642855	-0.227824405	0.385444129	0.477376564	0.44554859	0.288497337	0.284924468	0.276635496	0.394871337	-0.162397649	0.261779401	-0.035950601	-0.027437751	-0.096672982
WB164	-0.080037768	-0.134112844	-0.141616646	-0.114200458	-0.103113817	-0.14052599	-0.193997528	-0.144116529	-0.141283834	-0.164647607	-0.057584603	-0.156528394	-0.137217934	-0.14625467	-0.124723989	0.041926484	0.002821981	-0.023870014	-0.032293854	-0.107332729	-0.10368279	-0.113967921	-0.152427552	-0.139054425	-0.134402246	-0.201414167	-0.178921561	-0.145575662	0.127156362	-0.085168168	-0.17079039	-0.140749169	-0.145549972	-0.032840796	-0.10739577	0.064217015	-0.046918761	-0.004224281	0.005113108	-0.006550187	-0.094697564	-0.106009923	0.06944153	0.057948958	1.051204742	-0.023059253	0.607698376	1.002816238	1.201131433
WB165	-0.188883528	0.03522269	-0.144334472	-0.107343776	-0.123600934	-0.149530364	-0.157731582	-0.049490335	-0.044586748	-0.040561699	-0.052871844	-0.035698789	-0.048031218	-0.004900465	-0.031228102	0.064864115	0.059327592	-0.009119837	0.043286724	0.007382816	0.005758204	-0.030559663	-0.110025108	-0.114723895	-0.129873739	0.011097212	0.080698371	-0.102661161	0.260389468	-0.078333556	-0.03692268	0.000424715	-0.198107879	-0.393830899	-0.156319869	-0.220141949	0.22081832	-0.292159596	-0.256653805	-0.326843856	-0.151533556	-0.131601319	-0.230852121	-0.292652892	-0.023942345	-0.228341731	-0.066130893	-0.085216921	-0.093849901
WB166	0.10130137	-0.076482379	-0.030512377	-0.047039208	0.033312616	0.007705834	-0.100307096	0.00924779	0.007799207	0.272123449	0.216151714	0.159146538	0.221433006	0.249611625	0.273319889	-0.123713395	-0.175967789	-0.168848996	-0.222861511	0.037147165	0.143623527	0.018818016	0.203348924	0.210882901	0.030688615	-0.050384609	-0.351457211	0.057208503	0.015099469	0.082801043	0.002276768	-0.056179181	0.048674571	0.012897681	-0.071006045	0.097637465	-0.040468349	0.280810273	0.277113056	0.312566629	-0.001978868	-0.022972235	0.290141002	0.291556021	-0.118418224	0.223936009	-0.102808201	-0.174023352	-0.147495646
WB167	-0.126084072	-0.027030785	0.064680594	-0.018987497	-0.036579337	0.004377125	0.004288125	0.080349215	0.094104101	-0.15087372	-0.141795328	-0.205160175	-0.158054975	-0.202420996	-0.138119093	0.188620283	0.260299972	0.270104933	0.320209012	0.011975685	-0.168222828	-0.096721327	-0.143267235	-0.137310606	-0.059070314	0.048278731	0.404853656	-0.025384301	-0.017069087	-0.15778342	0.056716374	0.046733578	-0.424646943	-0.347160403	-0.424492573	-0.135663753	0.260541424	-0.219798346	-0.168784638	-0.163199671	-0.419781341	-0.408317218	-0.191900783	-0.144834985	-0.148192026	-0.110896727	-0.197049266	-0.125325418	-0.164568197
WB168	0.181669639	0.388729822	0.221191121	0.292996623	0.355654049	0.208650487	0.259821761	0.255045088	0.245670801	0.251231458	0.32162254	0.211341796	0.222957732	0.248580417	0.207869734	0.031038993	0.054982461	0.079761277	0.018253282	0.289166919	0.196062099	0.066111297	0.217305536	0.157331516	0.221450568	0.211732528	0.030085979	0.337780797	0.052811525	0.179679428	0.164042948	0.27099876	-0.254701158	-0.33213316	-0.13746144	-0.169526808	0.006633194	-0.0174701	-0.034336808	-0.030953544	-0.17441659	-0.203747059	0.033909966	-0.08127591	-0.116954883	-0.015177388	-0.084930707	-0.127072468	-0.105448902
WB169	0.20074536	-0.061492987	0.045391717	0.063701843	0.057339756	0.0813727	-0.020712159	-0.055021238	-0.055039666	0.207226071	0.078391455	0.044490293	0.093800102	0.155700458	0.117648905	-0.179402448	-0.18722231	-0.138144088	-0.224754552	-0.01034661	0.106220892	0.135143236	0.074747357	0.028826928	-0.032189605	-0.06023007	-0.112080256	0.054474461	0.000726737	0.215013779	-0.041002383	-0.092363296	-0.029140471	-9.72E-05	-0.170499006	0.064814762	-0.071197375	-0.104351641	-0.056677185	-0.078032891	-0.140218573	-0.132227981	0.009873272	-0.065630987	-0.094178725	0.028159158	-0.118773745	-0.084693223	-0.065464735
WB170	0.241231198	-0.053750061	-0.065132233	-0.013197287	0.000849627	-0.020531351	-0.104928375	0.020854529	0.021060929	0.237095886	0.170977824	0.111722514	0.194735365	0.22131663	0.153691902	-0.158488421	-0.176824602	-0.107793731	-0.215792994	0.041959075	0.147525249	0.163886981	0.19636718	0.112541829	0.094200843	0.066702311	-0.12349097	0.01906906	-0.031428666	0.329650726	-5.75E-05	-0.034246032	-0.071106493	0.007903286	-0.012343791	0.069161513	-0.148541113	-0.117777316	-0.113633389	-0.100268865	0.014346223	-0.042348005	-0.048122132	-0.108911303	-0.102871509	-0.017654864	-0.14016632	-0.106667432	-0.077438354
WB171	-0.163055095	-0.20877762	-0.134666498	-0.150825925	-0.142414783	-0.187672479	-0.165808963	-0.178300467	-0.16892629	-0.179432255	-0.141742723	-0.230361042	-0.201485238	-0.208908998	-0.191353537	0.067468465	-0.005774113	-0.03668547	-0.067187488	-0.177368373	-0.191490487	-0.165025136	-0.247397068	-0.197734063	-0.200064599	-0.22157565	-0.16962098	-0.215526713	0.085900913	-0.170017051	-0.206216213	-0.191653338	-0.074947974	0.085467561	-0.149340381	-0.131799337	-0.022415044	-0.190603965	-0.176548565	-0.248201805	-0.165784156	-0.165539596	-0.159449488	-0.19775208	1.828158853	-0.168952594	1.121376482	1.682262357	1.997654347
WB173	0.006454989	0.190163783	-0.005415536	0.002817414	-0.01843458	-0.019989368	0.038559184	0.099963198	0.074922661	-0.060306536	-0.09931976	-0.058328912	-0.069008753	-0.066513386	-0.090670312	0.246488101	0.161599545	0.319372417	0.206994131	0.189395194	-0.151052427	-0.050127195	-0.035644361	-0.04551282	0.077446681	0.226886414	0.466684834	-0.087975586	0.029762879	-0.03451446	0.249659628	0.172905154	-0.400050875	-0.34399983	-0.396150228	-0.132960471	0.100501556	-0.285529227	-0.274168589	-0.273311726	-0.395402083	-0.37136741	-0.175821099	-0.287222349	-0.15387024	-0.266517744	-0.178952986	-0.165835021	-0.165715538
WB174	-0.141958414	-0.007899224	0.000732009	-0.02588337	-0.007793855	-0.00650972	0.017290835	0.068452148	0.059954658	-0.097147151	-0.015519714	-0.075249668	-0.079202184	-0.050138931	-0.086773872	0.142429601	0.104188005	0.137239184	0.088746719	-0.081567188	-0.133139316	-0.14888246	-0.124499427	-0.10065138	-0.075883413	-0.020733819	0.166174429	-0.095636509	-0.111449627	-0.126483295	-0.065794703	0.134102517	-0.17410315	-0.328128532	-0.187266491	-0.144404014	0.150809146	-0.279049968	-0.266456145	-0.303237941	-0.213284464	-0.242720325	-0.221859397	-0.288350088	-0.186679292	-0.227453646	-0.154339091	-0.169985183	-0.190399922
WB175	-0.165482425	0.064413407	-0.061612046	-0.051401813	-0.097450415	-0.139048724	-0.103101978	-0.119654045	-0.139704669	-0.032288663	-0.032612871	-0.005091291	-0.038779635	-0.006925987	-0.000346112	-0.043662837	0.006919776	-0.028610848	0.015449405	0.004840479	0.020701785	0.067156666	-0.057952058	-0.05280561	-0.066143573	-0.004210227	0.082565563	-0.121632857	0.224864482	-0.029944828	-0.012228916	0.019049074	-0.14083893	-0.352533371	-0.149071297	-0.200782098	0.37018488	-0.212647007	-0.255372988	-0.306374164	-0.149313456	-0.159604681	-0.218549953	-0.231697599	0.033396197	-0.236373593	0.021742046	-0.071614504	-0.021786462
WB180	-0.173013549	0.055416074	0.003011968	0.157906341	0.130955955	0.108408607	0.055676256	0.155533403	0.136759988	-0.258594855	-0.220789281	-0.172453408	-0.23623374	-0.220596318	-0.209598596	0.469535925	0.35433085	0.471864147	0.518359058	-0.112635413	-0.244443697	-0.218703146	-0.106052353	-0.191781953	-0.058040911	0.107249872	0.342065545	-0.037032425	-0.137393421	-0.221618747	0.078388282	0.174219967	-0.269787572	-0.372460111	-0.101418304	-0.173029852	0.041584246	-0.303847405	-0.269525918	-0.287206058	-0.101502664	-0.089927577	-0.260498842	-0.309364881	-0.143825183	-0.251941506	-0.15920239	-0.112579445	-0.10292987
WB181	-0.071067522	0.095310088	0.073327856	0.072992433	0.038236558	0.043881563	0.071826569	0.1806046	0.145913016	-0.165173786	-0.160809692	-0.132723563	-0.144925085	-0.161998153	-0.176051041	0.33763571	0.253043266	0.379846611	0.371182047	0.031089681	-0.20912709	-0.115007152	-0.053161098	-0.121005214	0.00841114	0.22116682	0.501445078	-0.014244455	-0.060018158	-0.124455077	0.195640905	0.166503965	-0.437772978	-0.373752357	-0.390891167	-0.158659058	0.056401827	-0.326413419	-0.302642972	-0.316083198	-0.367183421	-0.351752826	-0.279415785	-0.333977198	-0.190706595	-0.308430114	-0.199685986	-0.172679421	-0.163309153
WB183	-0.148943917	0.050902059	0.04728728	0.054264126	-0.020501069	0.002959486	-0.010341318	0.106846855	0.09783317	-0.20514458	-0.15363064	-0.137892991	-0.171131574	-0.164046533	-0.16020286	0.28434066	0.296705307	0.252712561	0.270203878	-0.094587492	-0.133596407	-0.155532807	-0.133054204	-0.174414628	-0.09206313	0.042342346	0.374087097	0.023451042	0.047940205	-0.168144609	0.018261769	0.12513164	-0.434565433	-0.34055747	-0.409086133	-0.230827154	0.280921038	-0.357893791	-0.358856091	-0.337289594	-0.391775839	-0.40373247	-0.358543686	-0.297466994	-0.095845015	-0.292002191	-0.166665729	-0.079224522	-0.107957303
WB185	-0.104611456	0.24644749	0.157436582	0.159202856	0.131439341	0.10683634	0.183090864	0.167725019	0.173268086	0.031061447	-0.05751054	0.03010221	0.074300763	0.009665913	0.061235869	0.469451882	0.445979155	0.500376593	0.426365599	0.189645781	0.012496047	-0.145009321	0.025439856	0.050483822	0.182282963	0.291314079	0.239327449	0.113970352	-0.041802313	-0.099846927	0.293325163	0.23203195	-0.362339555	-0.409011399	-0.29548665	-0.199207524	0.157635322	-0.222883341	-0.20474843	-0.231762686	-0.283527676	-0.28312234	-0.273330694	-0.277446016	-0.036756467	-0.177565735	-0.15778049	-0.113773471	-0.131568429
WB186	-0.119134594	0.144248441	0.064530737	0.001869781	0.006923541	0.028474356	0.027359022	0.097423235	0.091437843	-0.20749555	-0.191097153	-0.228074798	-0.203985895	-0.215991638	-0.204390307	0.4088271	0.364881312	0.487476953	0.342828705	-0.0837879	-0.242480274	-0.158874637	-0.11254987	-0.110543066	-0.011042769	0.145658513	0.6028134	-0.032331377	-0.06882324	-0.180683214	0.126137995	0.19290897	-0.439450873	-0.345336122	-0.371438498	-0.152913116	0.237154378	-0.355311494	-0.34051042	-0.359030011	-0.372903772	-0.38206625	-0.343002397	-0.362651354	-0.193453637	-0.296878967	-0.226586133	-0.20730227	-0.225023447
WB187	-0.171131329	0.127906066	0.076430351	0.064556827	-0.031697075	-0.013044819	0.010305547	0.13701181	0.12902891	-0.242902643	-0.12546255	-0.190455128	-0.211982152	-0.212704415	-0.191045455	0.30426135	0.293017585	0.370806594	0.294266093	-0.03133187	-0.225645646	-0.171779285	-0.183657369	-0.162852254	-0.054605815	0.020848601	0.352631143	0.025439607	0.007560984	-0.190382904	0.039219924	0.172439479	-0.422738907	-0.389699088	-0.398273539	-0.181508976	0.251192396	-0.322898513	-0.305137559	-0.303406017	-0.420225586	-0.410978243	-0.270712964	-0.289794942	-0.206997601	-0.230457325	-0.20192509	-0.190842269	-0.223661751
WB188	0.099810275	0.249846704	0.110729649	0.147357418	0.163866795	0.126353968	0.191579564	0.12240601	0.109794717	0.022209226	-0.041518666	-0.132162598	-0.066705951	-0.064008419	-0.099839166	0.17768044	0.145066536	0.185549309	0.126408205	0.180963511	-0.145057865	-0.07932389	-0.002257384	0.059709546	0.274632026	0.380216473	0.385657038	0.122142906	-0.000326017	-0.067314567	0.420753445	0.236748268	-0.418900781	-0.333862924	-0.425832937	-0.16712769	0.169838932	-0.302480925	-0.314099731	-0.298839371	-0.414625172	-0.386204362	-0.292669136	-0.319883129	-0.162758666	-0.258495508	-0.208321148	-0.211088953	-0.214646278
WB189	-0.081651943	0.274476777	0.127205781	0.191022645	0.168067445	0.110483783	0.12779863	0.201953792	0.18468647	0.014442852	0.005633161	0.043673968	0.006802256	0.054793033	0.02850907	0.490968876	0.405388363	0.397125794	0.338794805	0.080378708	0.047890269	-0.165069222	0.078018103	0.009041648	0.107607103	0.296947326	0.377738109	0.140067076	-0.113470345	-0.205894989	0.202732427	0.185562398	-0.385450439	-0.390243662	-0.329517284	-0.169434649	0.063059522	-0.225560857	-0.153656358	-0.195100667	-0.310061825	-0.317385402	-0.180715525	-0.206251987	-0.232846904	-0.180418045	-0.190037204	-0.201129143	-0.213739182
WB191	0.525655488	0.42294472	0.372982244	0.405774555	0.395644198	0.344895652	0.327073934	0.400338537	0.396082767	0.807171847	0.826974433	0.821924217	0.831145762	0.843881508	0.815530958	0.040017109	-0.043402982	0.046697895	-0.033957457	0.802663096	0.641637862	0.432728874	0.994956085	0.729288765	0.949901937	0.677446526	-0.030169032	0.513989817	-0.174794946	0.59438204	0.56972325	0.28346141	-0.351474253	-0.345195674	-0.306443995	-0.033066797	-0.088307886	0.010340282	-0.008357744	0.045969383	-0.299144522	-0.285484908	0.161017979	-0.003402991	-0.268992381	-0.008368009	-0.324015141	-0.245824197	-0.229947016
WB192	-0.19022731	0.078060254	0.011348146	0.054712094	0.01769199	-0.011844976	0.09205779	0.061349443	0.048473347	-0.179112726	-0.128116618	-0.192502297	-0.201425878	-0.181243918	-0.185706211	0.409610474	0.413816929	0.225331001	0.413004279	-0.003310317	-0.169428412	-0.180919674	-0.186454201	-0.119765407	-0.051269137	0.110689687	0.435120342	-0.027294632	-0.094279309	-0.208692349	0.067655381	0.16983638	-0.420303563	-0.340258018	-0.421480526	-0.159730568	0.202334649	-0.304575799	-0.218674489	-0.282547369	-0.39412725	-0.407017363	-0.270637935	-0.270203221	-0.235475305	-0.207556953	-0.177788268	-0.157886922	-0.217988421
WB193	-0.105494881	0.229693508	-0.003909801	0.028698606	-0.018068326	-0.021308721	0.012106882	0.139162345	0.122526097	-0.09278592	-0.123854768	-0.110146083	-0.138608489	-0.117869951	-0.09958099	0.251872854	0.209931919	0.291555494	0.139051347	0.070317846	-0.179632891	-0.111091805	-0.104337715	-0.092915209	0.033962901	0.05472807	0.372780741	0.009873096	-0.017792039	-0.107075953	0.094206522	0.229187155	-0.419864992	-0.371786389	-0.368621075	-0.171353644	0.307668148	-0.316008387	-0.331784402	-0.342985218	-0.382038873	-0.368346199	-0.318706306	-0.276202738	-0.159279134	-0.25931429	-0.174384691	-0.238065549	-0.227725721
WB194	-0.159915423	0.254481233	0.203189796	0.21680194	0.147292272	0.132227122	0.217177973	0.236724817	0.22245949	-0.062314999	0.121669697	0.028672866	0.016478843	0.087501019	0.02753084	0.391815288	0.30131695	0.424612315	0.321266621	0.188354358	-0.112859952	-0.226756955	0.121390847	0.141336217	0.204383529	0.411620352	0.340161328	0.106383557	-0.15580619	-0.108123411	0.355039619	0.318410662	-0.384393568	-0.387239353	-0.297548384	-0.19182988	0.092880307	-0.256970253	-0.220114289	-0.238827259	-0.31635336	-0.313957515	-0.208044519	-0.231211744	-0.264342014	-0.174461787	-0.237820493	-0.233917142	-0.273938349
WB195	-0.173613095	0.102667244	0.084457323	0.041664704	-0.007090949	-0.042613068	0.050568754	0.08965713	0.09023148	-0.285581821	-0.198075963	-0.241204685	-0.253110706	-0.22311468	-0.181623291	0.30916673	0.371125795	0.376253652	0.372499863	-0.040049532	-0.201096617	-0.205409178	-0.190313233	-0.212165432	-0.104612429	-0.085618319	0.364583822	0.016314416	0.00716978	-0.238904674	-0.035275143	0.209323	-0.395703466	-0.382518924	-0.432746621	-0.190333676	0.339087021	-0.311933044	-0.265900358	-0.332394589	-0.400647073	-0.39673735	-0.287961016	-0.337723698	-0.139433099	-0.27245469	-0.159735364	-0.121464496	-0.154016077
WB196	-0.040378845	0.033224265	0.07119325	0.110732622	0.072479416	0.09677243	-0.011202198	0.164623005	0.16724901	-0.191443784	-0.183593718	-0.163094382	-0.180049626	-0.170277486	-0.152882443	0.287058747	0.276059893	0.381785986	0.457803645	-0.109279168	-0.170836278	-0.055515123	-0.032155771	-0.16397456	-0.053507578	0.164060054	0.353085099	0.009478432	-0.085798334	-0.108766841	0.134311583	0.046337569	-0.44079088	-0.372109642	-0.372512458	-0.120802635	0.063009331	-0.319070402	-0.280672705	-0.289247187	-0.369948744	-0.369160975	-0.284692526	-0.317124245	-0.22489426	-0.280302812	-0.233079783	-0.203916277	-0.208325132
WB197	-0.183535664	-0.027104244	0.00675649	-0.022541851	-0.053562554	-0.062654341	-0.010727832	0.006008869	0.006583219	-0.290002096	-0.243736764	-0.277369299	-0.302554739	-0.283411138	-0.308908164	0.256627124	0.304998838	0.265986683	0.29568196	-0.112108303	-0.238289208	-0.239880977	-0.288638777	-0.276878001	-0.180781962	0.019444983	0.41442974	-0.059384846	0.038624768	-0.271210344	-0.012850512	0.062121874	-0.398018841	-0.375512338	-0.348550177	-0.198521355	0.58291232	-0.3083045	-0.314752906	-0.327073666	-0.364369126	-0.372737259	-0.349168241	-0.326049581	-0.14391562	-0.27043288	-0.164671728	-0.129745176	-0.172619033
WB198	-0.164137668	0.139693499	0.087441251	0.127355824	0.069252168	0.099543314	0.131938828	0.170454245	0.157923772	-0.086031433	-0.093387975	-0.118509951	-0.115688015	-0.098712083	-0.102113163	0.407871574	0.469522047	0.4108751	0.39182582	-0.00417002	-0.133864356	-0.213862959	-0.083330064	-0.063242781	0.05677995	0.172208841	0.364235607	0.09808586	-0.034642583	-0.206238337	0.13737705	0.247069099	-0.406491885	-0.453006386	-0.410917511	-0.26077604	0.17901644	-0.238736809	-0.225032114	-0.214809342	-0.411733468	-0.424174338	-0.233774041	-0.235162593	-0.226385087	-0.151173724	-0.280464453	-0.223348557	-0.246478494
WB199	-0.105668148	0.079624324	0.039703358	0.034510916	-0.051741198	-0.049265909	0.020984905	0.036694592	0.035166906	-0.266583036	-0.181822337	-0.246035205	-0.261672883	-0.269036711	-0.266692565	0.302654365	0.261846419	0.328079911	0.228888628	-0.061684286	-0.265775631	-0.217214822	-0.186254485	-0.150809506	-0.061068331	0.027573344	0.321510549	-0.049513199	0.038796342	-0.207882204	0.044632576	0.144723811	-0.411453658	-0.353658226	-0.373429456	-0.157193218	0.300378335	-0.351657516	-0.308554679	-0.362859254	-0.389263879	-0.395463925	-0.333241419	-0.357209014	-0.185735053	-0.269703025	-0.181643005	-0.189548395	-0.207009445
WB200	-0.102810396	0.135657012	0.023717711	0.051514114	-0.007442418	0.021346431	-0.044526854	0.090984757	0.071753364	-0.138128987	-0.212264442	-0.104806957	-0.149044898	-0.124268419	-0.109485969	0.323135675	0.35902466	0.35092682	0.265170915	-0.002678882	-0.125794366	-0.055484287	-0.155546112	-0.21442159	-0.080442704	0.088545649	0.46393799	0.135640923	-0.010315637	-0.079852815	0.075197428	0.147336339	-0.413163337	-0.379787931	-0.385924628	-0.190541638	0.284692783	-0.367070334	-0.357666537	-0.331248753	-0.409939293	-0.407636204	-0.318632134	-0.342605804	-0.182177989	-0.311900681	-0.228492042	-0.208204597	-0.215477908
WB201	-0.091618046	0.068766831	0.001349511	0.00015183	-0.040012375	-0.014051875	-0.08814065	0.061348632	0.070778589	-0.214914569	-0.216710031	-0.192793159	-0.198577431	-0.171900125	-0.17296111	0.439788252	0.479774083	0.465368692	0.422218593	-0.140917113	-0.186913291	-0.095482068	-0.169902066	-0.269107552	-0.156984777	-0.011631799	0.354214021	0.080612182	-0.056333687	-0.132890913	-0.006115085	0.008532779	-0.437987937	-0.402175733	-0.394995331	-0.19493227	0.336703474	-0.352429401	-0.332883105	-0.315632852	-0.408350044	-0.414004236	-0.326014599	-0.331029368	-0.200276655	-0.302227915	-0.210690122	-0.186017109	-0.208268366
WB202	-0.068170817	0.04111645	-0.093604621	-0.00425795	-0.042265971	-0.083155885	-0.091372436	-0.019798678	-0.036261062	-0.169256161	-0.147661818	-0.11370644	-0.116883106	-0.130508629	-0.112274636	0.264019609	0.316614993	0.262720816	0.255918026	-0.073276699	-0.092218361	-0.138698167	-0.126836136	-0.186075158	-0.102476339	0.056232932	0.281151514	0.038428557	0.098541062	-0.099270082	0.059993767	-0.008809185	-0.343338856	-0.328368254	-0.353851729	-0.246563613	0.401871195	-0.419837634	-0.376752828	-0.382748497	-0.341580495	-0.324134444	-0.349505378	-0.351895608	-0.117046533	-0.360431432	-0.128500454	-0.15869398	-0.145195651
WB203	0.367915053	0.216919499	0.123076508	0.069614655	0.161774647	0.23108089	0.022673932	0.230963086	0.252960205	0.288229598	0.277609963	0.442521422	0.369111572	0.369122902	0.387448427	0.074463582	0.064467591	0.132581574	0.072488555	0.197089841	0.291254308	0.524263329	0.341296215	0.164246864	0.142497438	0.129699563	0.185033667	0.09497039	-0.030834813	0.556158172	0.131512426	0.246505246	-0.298485794	-0.281303008	-0.394837294	-0.048658097	0.057794055	-0.209564116	-0.117582341	-0.216339784	-0.386529884	-0.385431299	0.224006382	-0.198866849	-0.137749653	-0.214172529	-0.166617767	-0.224803499	-0.156386045
WB204	-0.163199108	0.078204192	-0.03888829	0.042261163	0.00840426	0.027856131	0.011709459	0.103043287	0.086072933	-0.188116494	-0.155149913	-0.180191993	-0.187091627	-0.213830862	-0.189717435	0.434306992	0.418253957	0.296960018	0.352095328	-0.067455762	-0.161742404	-0.164202593	-0.17325993	-0.216646581	-0.121385746	0.107476334	0.538264194	-0.015298841	-0.011348725	-0.202667167	0.10236161	0.106244893	-0.436459775	-0.32335505	-0.367182931	-0.184339448	0.165153315	-0.308648209	-0.293998431	-0.333427116	-0.361259063	-0.3845106	-0.297626568	-0.296656235	-0.1669429	-0.25623496	-0.136089572	-0.119857049	-0.106968194
WB205	-0.076741277	0.145068766	0.029803887	0.059067126	0.019256913	0.039069918	0.056258185	0.049453315	0.032786672	-0.092999014	-0.032917095	-0.156799604	-0.136671806	-0.111073947	-0.101269679	0.11979672	0.099278447	0.203231121	0.130095	0.074574549	-0.09404439	-0.090740076	-0.062164149	-0.101890343	0.01360961	0.196292053	0.39913783	0.003864221	0.008785412	-0.059757063	0.224931625	0.170817887	-0.379266276	-0.280601235	-0.34375105	-0.177504088	0.050010658	-0.287312255	-0.290579724	-0.266305564	-0.36383534	-0.365683938	-0.248014349	-0.29120225	-0.202084749	-0.232247176	-0.202852481	-0.231099798	-0.222967477
WB206	-0.186274541	0.136772457	0.078773185	0.108234628	0.066447496	0.102343821	0.021285834	0.213428787	0.21189902	-0.172786495	-0.132154045	-0.1077213	-0.163923642	-0.110702091	-0.118809995	0.473046046	0.515185154	0.506919257	0.549967276	-0.032750577	-0.158046322	-0.182555488	-0.100723319	-0.176906908	-0.066051536	0.163201185	0.328669522	0.116504902	-0.097868589	-0.243951648	0.119607566	0.128814957	-0.402783495	-0.432061525	-0.375450565	-0.249951406	0.228749588	-0.229337147	-0.248848002	-0.21733792	-0.374363142	-0.390588886	-0.203689179	-0.20223192	-0.238377359	-0.189892172	-0.240164962	-0.232604257	-0.26386768
WB207	-0.103220305	-0.035470246	0.014542101	0.068868286	0.024540339	0.071859913	-0.018694662	0.145129873	0.147755878	-0.193735161	-0.173245833	-0.202542007	-0.211151053	-0.166900395	-0.223663262	0.345991895	0.305853579	0.284619327	0.375061149	-0.094414282	-0.188903632	-0.110289554	-0.142038084	-0.139293912	-0.077130688	0.14330869	0.387168291	-0.066014501	-0.010177265	-0.183947728	0.087284244	0.071261042	-0.441180711	-0.318216909	-0.397186451	-0.053094693	0.164289758	-0.241719059	-0.224364854	-0.271855788	-0.392962708	-0.398133074	-0.234533111	-0.256849184	-0.182445837	-0.248649497	-0.165480161	-0.178860848	-0.200270238
WB208	-0.198787614	0.142470329	0.130631001	0.122799936	0.107496445	0.039547913	0.180389665	0.197526373	0.17586837	0.023566493	-0.036284594	-0.096279636	-0.071588463	-0.064199593	-0.125166729	0.39524183	0.368656302	0.424917251	0.402876451	0.202336776	-0.157857248	-0.210096151	-0.011359315	0.002814338	0.10356905	0.256366046	0.412933082	0.056617752	-0.123840609	-0.183642262	0.257901296	0.308628168	-0.376201395	-0.410213702	-0.293192489	-0.24759196	0.089957782	-0.243195077	-0.208660901	-0.165022413	-0.285243717	-0.256954567	-0.199772079	-0.200084036	-0.216498218	-0.135449496	-0.209646764	-0.200117091	-0.226977613
WB209	-0.167683558	0.015873216	-0.009216189	0.106666214	0.037396513	0.045198496	-0.024302308	0.153885637	0.145209877	-0.216965914	-0.240623388	-0.255506205	-0.216296337	-0.247424114	-0.199844153	0.328968761	0.376940349	0.381849565	0.465296238	-0.054456722	-0.270931842	-0.209771194	-0.175206028	-0.281030766	-0.15768396	-0.089041659	0.286113996	0.010846989	0.098160883	-0.178169833	-0.08046205	0.106736677	-0.355445568	-0.380614582	-0.377790352	-0.191300142	0.307120949	-0.342042174	-0.281712576	-0.334353404	-0.383969934	-0.391031007	-0.315415547	-0.328381235	-0.106419826	-0.303666187	-0.098397061	-0.092740811	-0.087312221
WB210	0.020962056	0.075289955	-0.05589711	0.005459045	-0.018257446	-0.067864923	-0.107858752	0.086607272	0.083338592	-0.139771854	-0.114808308	-0.145173316	-0.122411115	-0.121325024	-0.146354893	0.203370737	0.328401907	0.167074737	0.249776144	-0.078991794	-0.168485642	-0.084361114	-0.102912452	-0.179270272	-0.099076559	0.029827635	0.411713019	0.003632809	0.106135572	-0.132208274	-0.022105032	-0.034584918	-0.426143763	-0.386875162	-0.419751739	-0.147960611	0.146350567	-0.206429129	-0.224340505	-0.221904353	-0.411246562	-0.399787713	-0.212425388	-0.18334205	-0.142862928	-0.210962322	-0.084422171	-0.160246043	-0.154857599
WB211	-0.150487912	-0.069023155	0.044427264	0.088627343	0.041544722	-0.002861962	-0.001710717	0.111625584	0.115984522	-0.208041915	-0.199071651	-0.218815255	-0.1876081	-0.185157162	-0.191358744	0.242356263	0.294435596	0.287742391	0.238656407	-0.146871471	-0.19791058	-0.188506214	-0.187597484	-0.200161748	-0.15216236	-0.026463183	0.2740982	0.028486934	0.122395397	-0.206130476	-0.018726676	0.041696611	-0.339776378	-0.346349248	-0.325535352	-0.232384121	0.316033804	-0.273079452	-0.2927662	-0.266740495	-0.347387959	-0.350116455	-0.333606146	-0.211855043	-0.114751902	-0.213149937	-0.144496328	-0.156251916	-0.145546727
WB212	-0.144264986	0.065728357	0.045361143	0.063969171	0.024082055	0.026762367	0.039997298	0.062593999	0.052139519	-0.179349348	-0.148891935	-0.195153006	-0.197219556	-0.20976997	-0.239905546	0.35810787	0.375123756	0.451887401	0.36937269	-0.053971936	-0.205989767	-0.170420531	-0.199249863	-0.195392103	-0.075236004	0.088298038	0.399191512	-0.038317187	-0.035869785	-0.165088472	0.045184623	0.181641565	-0.436707818	-0.394391324	-0.382393095	-0.232640266	0.175429025	-0.340889629	-0.342152159	-0.321452016	-0.396637408	-0.422389782	-0.27702358	-0.306885646	-0.165834066	-0.261452325	-0.216368187	-0.133743182	-0.176345261
WB213	0.230727052	0.565951023	0.408934848	0.402497422	0.332139011	0.30634526	0.38278645	0.368582608	0.357565907	0.488090755	0.540916141	0.569324578	0.489217834	0.573867594	0.539628119	0.068409109	0.018953365	0.066261218	0.049304728	0.676337847	0.408561846	0.243616232	0.626651469	0.582179497	0.774100363	1.062910874	0.200749695	0.432241438	-0.105642266	0.38970644	1.067962304	0.362354391	-0.377501588	-0.304171007	-0.274027164	-0.109378266	0.039060322	-0.097511385	-0.130010765	-0.059854034	-0.323285712	-0.32992972	0.039145411	-0.081420546	-0.204453603	-0.099787385	-0.205335281	-0.22967855	-0.228515693
WB214	-0.097998437	0.004796299	0.03912133	0.113832097	0.002452524	0.00456237	-0.007111721	-0.010113333	-0.02478231	-0.224305665	-0.182972343	-0.186658231	-0.242722378	-0.281789314	-0.23012547	0.167755127	0.14720032	0.233574611	0.15933488	-0.139409837	-0.229052906	-0.102090225	-0.165844216	-0.200074931	-0.156917964	-0.112589761	0.25999924	-0.02323874	0.071546613	-0.127583036	-0.057213733	0.100183558	-0.306597844	-0.289629695	-0.314511557	-0.156848315	0.155497818	-0.243462765	-0.203781865	-0.221219901	-0.352025842	-0.336445182	-0.193222502	-0.212893584	-0.143963091	-0.23561668	-0.123682244	-0.110294901	-0.113250375
WB215	-0.092481375	-0.024132919	0.065962532	0.115183479	0.029519609	0.07748978	-0.012334573	0.176485336	0.176833865	-0.222351697	-0.137031129	-0.184382964	-0.21307054	-0.169644679	-0.204879141	0.302683048	0.265388726	0.294921157	0.27315502	-0.136534634	-0.196860939	-0.129267929	-0.073540739	-0.129437957	-0.068856507	0.130064144	0.421606035	-0.011638147	-0.090862262	-0.192447311	0.097827763	0.033901466	-0.415956396	-0.311638041	-0.334747573	-0.041536432	0.045464354	-0.177813102	-0.207805244	-0.200916946	-0.330889987	-0.341008195	-0.17405402	-0.193818652	-0.197841062	-0.197402876	-0.159781424	-0.219612774	-0.206245325
WB216	-0.131017861	0.081703791	0.01684416	0.064828258	0.002735935	0.047270837	0.078077892	0.087524525	0.070888278	-0.152259831	-0.086238331	-0.155715379	-0.165178008	-0.192598621	-0.147268828	0.221029399	0.181246087	0.218973739	0.188726572	-0.03642437	-0.20670309	-0.179303401	-0.158283596	-0.121718808	-0.043949172	-0.032525878	0.40217317	-0.017272627	0.029195472	-0.132853792	0.027778926	0.213528736	-0.411306276	-0.364908231	-0.401806541	-0.22751242	0.248428857	-0.333058521	-0.320323367	-0.320713763	-0.404672078	-0.416769929	-0.28487518	-0.295807228	-0.207636502	-0.227483349	-0.200874231	-0.185787121	-0.202085952
WB217	-0.080387714	0.03966045	-0.02855068	-0.028287371	-0.015848197	-0.073174771	-0.016809908	0.004597683	0.003699439	-0.212167765	-0.110614775	-0.186826463	-0.222083574	-0.233458826	-0.216128656	0.180727637	0.228614782	0.276224019	0.245600284	0.009079966	-0.213182199	-0.179049689	-0.199801828	-0.094654973	-0.019810069	-0.039065504	0.199268482	0.003846211	0.067658702	-0.149472025	0.017327469	0.155194259	-0.372165561	-0.223629672	-0.353290451	-0.045138975	0.191389152	-0.216423	-0.210479189	-0.169059249	-0.339076432	-0.33465482	-0.203238646	-0.215195679	-0.119243463	-0.150870517	-0.102530285	-0.05144462	-0.087004898
WB218	-0.089449029	0.151544444	0.07247283	0.130628743	0.07504401	0.075891439	0.092610449	0.076917887	0.06509347	-0.164205647	-0.150824926	-0.232475957	-0.202075646	-0.207305239	-0.231781423	0.355039047	0.295911517	0.350897291	0.26667866	-0.033706084	-0.212857147	-0.163769912	-0.07896794	-0.105391893	0.035892256	0.131820289	0.548820811	0.034682896	-0.090568817	-0.14959603	0.12940772	0.268508714	-0.446277129	-0.373537708	-0.379044334	-0.167486892	0.285261848	-0.37118896	-0.360660512	-0.361983625	-0.390509482	-0.398755926	-0.321684408	-0.384405769	-0.238617577	-0.29722805	-0.259917352	-0.214524964	-0.256493079
WB219	-0.102014959	0.085236673	0.008610962	-0.055863925	-0.069676758	-0.042639401	-0.038538512	0.020961253	0.023976513	-0.226308453	-0.220661405	-0.262406908	-0.206858398	-0.24984441	-0.240025345	0.732578242	0.554870193	0.594295551	0.409266177	-0.145062452	-0.210464758	-0.208001752	-0.205774083	-0.185752505	-0.088577667	-0.084263899	0.303219625	-0.034278937	-0.090487701	-0.193414075	-0.040303119	0.081088932	-0.362836559	-0.350075528	-0.371656906	-0.149654158	0.202907401	-0.316604311	-0.301809449	-0.327085628	-0.365928248	-0.361065116	-0.323672597	-0.325084018	0.091749722	-0.243495038	0.121297865	0.13593808	0.087718763
WB220	-0.065395707	0.054467787	0.11509049	0.146540467	0.050067533	0.116587303	0.018771736	0.138674613	0.129762208	-0.043771109	-0.062240594	-0.093347982	-0.032055744	-0.04947555	-0.1015353	0.238511133	0.196181808	0.192516485	0.152506827	-0.057876298	-0.096923976	-0.060076242	-0.06551159	-0.086831517	-0.040226033	0.048113406	0.354278309	0.018505924	-0.094911072	-0.022918976	0.05754947	0.191793349	-0.37042306	-0.318136866	-0.364146763	-0.126735872	0.148673673	-0.275654827	-0.276009672	-0.267627351	-0.38401152	-0.394149602	-0.220210557	-0.29389849	-0.253252909	-0.230019535	-0.190776043	-0.193122055	-0.22292618
WB221	-0.145578451	0.190241667	0.205350071	0.207014892	0.117497828	0.072270129	0.192160161	0.204654524	0.187405402	-0.083997549	-0.055420554	-0.08114013	-0.087700954	-0.121201967	-0.102172021	0.462719452	0.436949542	0.555536633	0.462400687	0.11786522	-0.120309698	-0.193753435	-0.006294085	-0.001890876	0.126578638	0.120440565	0.268485234	0.062411806	-0.046832754	-0.214938104	0.112688871	0.252161849	-0.412859154	-0.425488269	-0.40195932	-0.216096282	0.125950372	-0.254975396	-0.243650976	-0.26567614	-0.374320522	-0.382438668	-0.210796576	-0.251883537	-0.198815378	-0.217051315	-0.205812874	-0.191849665	-0.225157401
WB222	-0.143940372	0.136724603	0.106043838	0.052900708	-0.026111469	-0.002537836	0.034538109	0.177446289	0.180585389	-0.189174265	-0.056916864	-0.11749863	-0.10353295	-0.112143141	-0.080605596	0.320216213	0.380058541	0.415830813	0.348719556	-0.003858553	-0.13825127	-0.144363207	-0.094784851	-0.067032652	-0.033572232	0.027518224	0.265505235	0.103673568	0.009594915	-0.212181071	0.026768872	0.194472268	-0.252821271	-0.318745299	-0.254583559	-0.249297861	0.236603884	-0.240160281	-0.236935004	-0.214636247	-0.280495915	-0.293965463	-0.154016472	-0.20125728	-0.127874563	-0.166542044	-0.184922994	-0.160113761	-0.2030017
WB223	-0.098300863	0.017040866	0.060853533	0.138152681	0.021628533	0.026629997	0.020294667	-0.003016641	-0.017685618	-0.224474208	-0.18177133	-0.186402935	-0.24092282	-0.275960452	-0.22678165	0.172041987	0.149769191	0.23534865	0.162710899	-0.122469764	-0.228211371	-0.115088701	-0.176716828	-0.193679383	-0.14820827	-0.108450012	0.254919364	-0.019989758	0.098730183	-0.132137801	-0.047808963	0.10754511	-0.300901101	-0.283156515	-0.31765184	-0.136965772	0.171641625	-0.237987901	-0.194822681	-0.207419351	-0.357631184	-0.342050524	-0.200609036	-0.197199492	-0.145525779	-0.220980058	-0.112212544	-0.124740762	-0.112778744
WB224	-0.147665934	0.166386219	0.058883667	0.100847145	0.044011041	0.037718474	0.078508536	0.107779494	0.095395117	-0.17820028	-0.19913991	-0.14548766	-0.176453038	-0.113013107	-0.140674593	0.290073263	0.338882033	0.318275026	0.297372492	-0.010573848	-0.139350899	-0.119281765	-0.195292789	-0.214245601	-0.110367992	0.096380881	0.454917371	0.061289434	-0.009074881	-0.115563904	0.109232472	0.158938192	-0.412996916	-0.423500988	-0.426574483	-0.214882458	0.220813917	-0.348237566	-0.365124232	-0.32876925	-0.436052274	-0.452304551	-0.309824002	-0.324885195	-0.166012692	-0.264791963	-0.208381572	-0.169275414	-0.201577868
WB225	-0.077879082	0.153815142	0.115107309	0.064111948	0.027169093	0.00855362	0.068393313	0.055486751	0.054343585	-0.242749669	-0.182037826	-0.231502736	-0.210238392	-0.201186166	-0.160663632	0.408062492	0.367018392	0.497548576	0.314586889	-0.095897603	-0.187932008	-0.202440076	-0.128830637	-0.123268214	-0.037028666	0.005569063	0.30811523	-0.019331368	-0.011099506	-0.194377212	-0.002937049	0.181601814	-0.371862595	-0.346908832	-0.416964612	-0.160780016	0.254846877	-0.338873939	-0.285986158	-0.350745743	-0.425989625	-0.439439963	-0.332663048	-0.331414261	-0.056513976	-0.284432136	-0.061160141	-0.053854796	-0.087225216
WB226	-0.114653623	0.309883994	0.191937863	0.2286516	0.134394294	0.095656581	0.168733277	0.303848151	0.293712765	-0.052297962	-0.019596996	-0.097175333	-0.104141531	-0.07218709	-0.106623938	0.377301538	0.321105633	0.486461609	0.30526352	0.116829269	-0.070728604	-0.153216868	0.009858258	0.05270512	0.159424771	0.221933608	0.283192806	0.178942836	-0.081799973	-0.185038886	0.230005687	0.378439771	-0.383361991	-0.383213567	-0.342187513	-0.160339966	0.09927361	-0.146817187	-0.150647824	-0.154135514	-0.35376906	-0.359181584	-0.168173355	-0.151584625	-0.2545305	-0.100721052	-0.237882155	-0.255390341	-0.334671644
WB227	-0.181722089	0.128594663	0.072883521	0.10916896	0.064497292	0.095427054	0.013015225	0.223722263	0.222192495	-0.174270764	-0.131584107	-0.114023997	-0.159371189	-0.117004787	-0.125112691	0.462814046	0.498289941	0.492165178	0.539108786	-0.043205375	-0.161968073	-0.188580715	-0.100288945	-0.172905542	-0.061098571	0.161577863	0.328898726	0.119542711	-0.106274762	-0.251642227	0.132404941	0.132880195	-0.408716214	-0.437697897	-0.374349866	-0.236154973	0.233388643	-0.217604057	-0.247228707	-0.210659261	-0.373262443	-0.389488187	-0.206276657	-0.211628845	-0.240031216	-0.182681161	-0.240507366	-0.240294836	-0.271558259
WB228	-0.074969708	0.060166156	-0.081413447	0.057173167	0.019788995	-0.009096755	-0.024796237	0.018355931	0.008103985	-0.106340164	-0.170026554	-0.124154148	-0.098331183	-0.067840118	-0.086419071	0.349805206	0.311314356	0.251848056	0.281019558	-0.02355765	-0.089503865	-0.150658371	-0.066519135	-0.111304633	-0.059613473	0.165799051	0.337671814	0.010225126	-0.121580174	-0.116061225	0.160535624	0.083644257	-0.370978435	-0.317534723	-0.323460044	-0.127686533	0.117326198	-0.233019417	-0.191904393	-0.186269154	-0.275501779	-0.284267619	-0.275276788	-0.258905018	-0.1673332	-0.148629744	-0.164697799	-0.176811051	-0.190558856
WB229	-0.149768872	-0.024400756	0.003002632	-0.042580736	-0.103777136	-0.08256956	-0.056317454	0.039109348	0.037966182	-0.297990583	-0.166810185	-0.219391484	-0.253480032	-0.206856129	-0.180564119	0.249783387	0.290284474	0.33143959	0.295912925	-0.108358289	-0.267026669	-0.193290667	-0.191980108	-0.205479114	-0.128161394	-0.05375959	0.290658019	-0.026093279	0.148552096	-0.195155334	-0.098163208	0.112165444	-0.378087506	-0.349165738	-0.382194975	-0.209742935	0.31814799	-0.320861314	-0.294754121	-0.340420977	-0.372898305	-0.390502908	-0.338112125	-0.294563186	-0.129946731	-0.269367631	-0.192570733	-0.134674959	-0.163225552
WB230	-0.054377171	0.129945778	0.121443896	0.181147199	0.099540581	0.095054416	0.114520626	0.153726818	0.141198804	-0.028508026	-0.020666316	-0.152587499	-0.046600107	-0.080262155	-0.124906336	0.207294054	0.15536787	0.195860299	0.182486383	0.082563406	-0.052769098	-0.025350506	-0.016548604	-0.035028519	0.057988319	0.146073126	0.496840665	0.086125959	-0.058153792	-0.031454569	0.153589121	0.270998302	-0.386599348	-0.326789541	-0.400451373	-0.152113867	0.110335983	-0.27286455	-0.268991277	-0.267768831	-0.411399236	-0.41185129	-0.274245045	-0.284908343	-0.264297414	-0.179978636	-0.240516171	-0.237976165	-0.292802997
WB231	-0.089613914	0.372712903	0.24113639	0.360957241	0.332405599	0.256768093	0.246069345	0.434638869	0.4080133	-0.100468886	-0.033182946	-0.003118596	-0.043969133	-0.038281786	-0.032739362	0.342354002	0.32452514	0.389084917	0.379721826	0.0611057	-0.024077306	-0.183662377	0.065949438	0.008788857	0.088166106	0.257818638	0.232723236	0.228119046	-0.099572696	-0.238765332	0.307009969	0.336175555	-0.409855806	-0.430316782	-0.384774838	-0.119276859	0.076072472	-0.185845651	-0.221453932	-0.18970263	-0.380941723	-0.365819787	-0.167402373	-0.208196123	-0.213919369	-0.185645134	-0.193460657	-0.233815365	-0.238741577
WB232	-0.071808258	-0.023757773	0.035562423	0.077191123	0.010421526	0.042530056	-0.076203174	0.167057767	0.171513751	-0.186873863	-0.180691443	-0.156209479	-0.174877034	-0.125863276	-0.146689264	0.268481765	0.328922059	0.385054246	0.461196066	-0.135575187	-0.193061484	-0.087894635	-0.090367201	-0.20371236	-0.098778849	0.042073483	0.275247418	0.015676996	-0.057335647	-0.108767636	0.030285419	0.044297995	-0.417382401	-0.35756582	-0.412718551	-0.160577944	0.094597526	-0.347979604	-0.336395117	-0.326262956	-0.409123735	-0.4148699	-0.279059365	-0.321203581	-0.212550105	-0.3111676	-0.198953307	-0.221415186	-0.224424004
WB233	-0.09739944	-0.008670619	-0.013145541	0.011493756	-0.002543584	0.030506985	-0.064840091	0.118049898	0.124834329	-0.232740614	-0.232219453	-0.211175866	-0.226329671	-0.145451379	-0.15214065	0.363312538	0.356260163	0.402825941	0.442568866	-0.170660097	-0.2272718	-0.130789024	-0.140210655	-0.232689277	-0.137160093	0.116523699	0.365409081	0.017403209	-0.065304775	-0.167986047	0.079082651	-0.004334235	-0.451500606	-0.377100099	-0.408642747	-0.175110023	0.180404855	-0.317469574	-0.314252608	-0.336173847	-0.421593013	-0.427665118	-0.317661421	-0.336384286	-0.176343589	-0.324804687	-0.175656279	-0.183678297	-0.200825819
WB234	-0.106885537	0.033350012	-0.019676018	0.058160787	-0.005164653	-0.00307948	-0.051232007	0.093170492	0.077396968	-0.245977028	-0.204302177	-0.163696633	-0.21732081	-0.225511743	-0.190638718	0.191000541	0.173343693	0.275700056	0.18267965	-0.121122794	-0.223158344	-0.124052912	-0.156101815	-0.193715216	-0.153131129	-0.067228587	0.245339522	0.003132328	0.089372728	-0.125433536	-0.041480226	0.080785197	-0.341782434	-0.300330166	-0.323448562	-0.141079903	0.208678417	-0.281143017	-0.289508003	-0.268324283	-0.351670511	-0.338034865	-0.24067724	-0.251178263	-0.144582865	-0.189229434	-0.137756281	-0.143151619	-0.151740813
WB235	0.057169443	-0.047189574	0.049706382	0.090194782	0.049082158	0.028866222	-0.003245955	0.021825756	0.021403406	-0.161184694	-0.096255777	-0.194521241	-0.214927147	-0.103185137	-0.14369458	0.16297069	0.114638566	0.245138523	0.136013567	-0.112778743	-0.070771955	-0.099116658	-0.063314257	-0.078541627	-0.068499816	0.004812994	0.103409355	-0.032987832	0.030510525	-0.082694701	0.058603748	-0.013845311	-0.335430482	-0.222724618	-0.273676972	-0.126634113	0.381886848	-0.120588392	-0.119278333	-0.190147664	-0.308736697	-0.292462115	-0.140992528	-0.143708098	-0.203314743	-0.279302548	-0.17491344	-0.173378039	-0.171863092
WB236	-0.166091262	-0.035876612	-0.046683364	0.018081659	0.017619909	-0.00706631	-0.020802987	0.039446005	0.04346126	-0.242182781	-0.260233484	-0.226005774	-0.234232257	-0.200820377	-0.237794067	0.247383987	0.352657893	0.269756964	0.346415093	-0.195089536	-0.254223935	-0.155011739	-0.236349956	-0.283480276	-0.209173993	0.031700786	0.353901024	-0.029589814	0.066149394	-0.200464775	-0.037429974	0.007740888	-0.394133959	-0.33682197	-0.337091005	-0.20874872	0.322682673	-0.284379181	-0.294039086	-0.279030618	-0.343881519	-0.337180544	-0.304662631	-0.296228945	-0.090657827	-0.26662362	-0.108588268	-0.080162047	-0.105245293
WB237	-0.108652945	-0.00150163	-0.017272786	-0.008365827	-0.087554201	-0.063105155	-0.065367367	0.074431598	0.062409484	-0.271224079	-0.170707012	-0.142749314	-0.212707646	-0.172775037	-0.146091542	0.269746252	0.32427922	0.360383102	0.295078909	-0.162328309	-0.23510457	-0.140600579	-0.122512237	-0.204188866	-0.165127148	-0.038983869	0.313714719	0.040390961	0.035911316	-0.153711951	-0.084811269	0.104878045	-0.38172882	-0.405482979	-0.390336253	-0.18170533	0.252307865	-0.274480305	-0.288801402	-0.266182134	-0.381039583	-0.391140292	-0.289159269	-0.256164284	-0.14218117	-0.245733476	-0.1788902	-0.162614806	-0.159226571
WB238	0.023731233	0.041977122	-0.049643803	-0.027853108	-0.087202266	-0.085459869	-0.099986281	0.009929574	0.020676452	-0.15965078	-0.09701318	-0.113056771	-0.176514758	-0.083641087	-0.112646802	0.234369402	0.122889799	0.237762106	0.123298572	-0.094654201	-0.051481481	-0.125342185	-0.022218346	-0.040527169	-0.040060877	0.064725551	0.112068883	-0.02513866	0.194454767	-0.108681073	0.061394935	-0.057986205	-0.295032617	-0.236101362	-0.323175623	-0.146395059	0.228179147	-0.297526097	-0.247825165	-0.315064995	-0.316360093	-0.31696114	-0.293889498	-0.294597448	-0.084480921	-0.240095611	-0.098769222	-0.10120334	-0.089813691
WB239	0.021189667	0.057402574	-0.004771209	0.005808407	-0.044786485	-0.062956639	-0.078484232	0.062427843	0.054053141	-0.0670805	-0.059982974	-0.091925128	-0.078508645	-0.077278012	-0.095174618	0.179805016	0.15019616	0.190638596	0.13028003	0.025551834	-0.071106316	-0.027741404	-0.070144261	-0.082889367	0.019435166	0.058612326	0.187066205	-0.009601254	0.022651927	-0.019827423	0.062122668	0.037115311	-0.386672956	-0.334659386	-0.38612901	-0.136626218	0.163637569	-0.28409056	-0.268594836	-0.303756542	-0.364211167	-0.383363905	-0.199964733	-0.316406276	-0.123142906	-0.270606382	-0.181689724	-0.153078612	-0.14619043
WB240	0.002488198	0.020661156	0.031177848	0.108368847	0.086676177	0.025225149	0.078177012	0.099140469	0.087854807	-0.114729196	-0.079710276	-0.140521345	-0.179068504	-0.101352295	-0.130978322	0.126638997	0.190992235	0.198952873	0.174124459	-0.112198825	-0.204304169	-0.085598414	-0.094109053	-0.117863309	-0.113606693	-0.009795375	0.214878114	0.075900177	0.059671377	-0.055250583	0.009349156	0.112818475	-0.27587848	-0.208511172	-0.357433356	-0.244607893	0.25120526	-0.217144495	-0.296968007	-0.232619413	-0.346846315	-0.341432092	-0.269230028	-0.226240922	-0.097241434	-0.192445787	-0.148952008	-0.177884612	-0.129203981
WB241	-0.151453338	-0.029085081	-0.072681528	-0.013174862	-0.056217109	-0.040613387	-0.082069885	0.083049614	0.090637555	-0.275035304	-0.237226678	-0.199307567	-0.267320632	-0.194813726	-0.258393352	0.280589395	0.373054946	0.281755764	0.328236865	-0.159767316	-0.242247298	-0.148106722	-0.236835596	-0.271671038	-0.184595756	0.019782124	0.263405508	0.021375113	0.05921089	-0.190233707	-0.045532592	0.039818326	-0.35601216	-0.318881099	-0.344631628	-0.183691426	0.358261565	-0.303865292	-0.299015924	-0.280811994	-0.337620455	-0.336338361	-0.27084953	-0.288346994	-0.138809084	-0.265564464	-0.143652043	-0.135737055	-0.177788358
WB242	-0.103098029	-0.33051005	-0.31772722	-0.336529806	-0.346832179	-0.306566327	-0.364800857	-0.278452352	-0.282815715	-0.179773702	-0.169455878	-0.150962765	-0.1070308	-0.155464393	-0.115876024	-0.323422313	-0.312460634	-0.345452556	-0.273065664	-0.303445054	-0.211701884	-0.270617736	-0.252252131	-0.17947149	-0.24581416	-0.250171792	-0.300401171	-0.334814601	-0.102718241	-0.123117432	-0.250095317	-0.236289059	1.03273514	0.874308133	0.614450155	-0.021089167	-0.1753147	-0.084721715	-0.098449899	-0.056802786	0.716423569	0.673728553	-0.014341997	-0.047157568	0.104880907	0.006757795	0.2386168	0.138016828	0.080732557
WB243	-0.138718202	-0.046574471	-0.008439271	0.029344707	-0.005395689	-0.015336929	-0.061353562	0.079534949	0.078064716	-0.225675245	-0.214572917	-0.236307744	-0.213591724	-0.206187195	-0.216845024	0.267076633	0.347595679	0.339044686	0.273053993	-0.119528966	-0.199709192	-0.171208185	-0.196312735	-0.216439592	-0.155209891	-0.037387778	0.246394735	0.011524969	0.064508457	-0.207310222	-0.037556709	0.059776153	-0.37309975	-0.361914519	-0.364481758	-0.233848207	0.377719005	-0.28265297	-0.301105558	-0.293434645	-0.377042296	-0.390882846	-0.300837009	-0.247704403	-0.153178936	-0.266925792	-0.151965458	-0.17393624	-0.165112456
WB244	-0.122483861	-0.008368319	-0.080852486	-0.005557319	0.001827683	-0.053345467	-0.096718582	0.079249995	0.067621178	-0.212045244	-0.19004897	-0.159196297	-0.155816726	-0.156724384	-0.132120727	0.294435937	0.366347068	0.354950974	0.286198927	-0.151070724	-0.211544336	-0.136923872	-0.156607596	-0.246810861	-0.170844136	-0.034372762	0.315200043	-0.016012005	0.037469041	-0.200040178	-0.075023876	0.017210303	-0.364317972	-0.330833122	-0.359608681	-0.235753458	0.291893989	-0.333559444	-0.312525484	-0.336968675	-0.350626489	-0.348291712	-0.279799731	-0.266068967	-0.12770047	-0.302861802	-0.131653363	-0.130960151	-0.123205944
WB245	-0.165854643	0.011742462	-0.043738902	-0.012522244	-0.043478725	-0.05241933	-0.065011037	0.053667585	0.06110034	-0.215162109	-0.131937395	-0.256072084	-0.255867342	-0.240638136	-0.223626268	0.205550941	0.229617261	0.217948722	0.232792837	-0.131472674	-0.221029683	-0.136943675	-0.23848309	-0.167443079	-0.14585349	-0.066493148	0.298043229	-0.021896883	0.154289799	-0.229316209	-0.026903739	0.075047998	-0.274311615	-0.342069414	-0.345491151	-0.205412645	0.332275554	-0.217538544	-0.187575853	-0.239275234	-0.378688462	-0.360257788	-0.29688442	-0.219402783	-0.113112759	-0.26709144	-0.098656338	-0.124845131	-0.120000903
WB246	-0.096599501	0.051631173	0.030817704	0.0124007	-0.015601477	-0.003120463	-0.050273474	0.025203852	0.035254575	-0.173891568	-0.132940894	-0.236801445	-0.237451213	-0.228771921	-0.205466651	0.174442476	0.058577219	0.195120702	0.106893836	-0.097949378	-0.138540117	-0.145078707	-0.176059205	-0.065240363	-0.073734603	-0.029419921	0.176403665	-0.076185695	0.108775644	-0.152219881	0.005392155	0.153173317	-0.274914633	-0.338105733	-0.318057702	-0.026511893	0.291364638	-0.157652512	-0.157881301	-0.16567953	-0.331153613	-0.305455772	-0.200101786	-0.149803957	-0.155985303	-0.178237589	-0.094010493	-0.156133899	-0.130976335
WB247	0.343828737	0.089119627	0.141734139	0.16325686	0.117688594	0.149562615	0.06948464	0.118463409	0.117244379	0.270971053	0.268352793	0.244372563	0.232619344	0.280858292	0.247209017	-0.046706446	-0.050495158	-0.050617827	-0.073457764	0.22587121	0.265848226	0.202645378	0.255180873	0.188760495	0.225191228	0.126712375	-0.118363302	0.113586322	-0.051821738	0.207384547	0.123589031	0.067074722	-0.125842087	-0.140314113	-0.245273049	0.132851688	-0.16443288	0.02229841	0.079858746	0.09477487	-0.220188943	-0.229321395	0.193900613	0.014823991	-0.133492449	0.105022537	-0.193686986	-0.109650985	-0.127359042
WB249	0.372788662	-0.009222431	0.085259913	0.110286764	0.156381817	0.089774834	0.068054116	0.057221318	0.056575402	0.37700215	0.179054179	0.268283162	0.292389759	0.376298811	0.315700855	-0.18973274	-0.205608527	-0.14340721	-0.217965062	0.141878127	0.32016464	0.338662003	0.217132653	0.153852171	0.125629605	0.099572346	-0.0493966	0.212481457	-0.051556107	0.37615707	0.020571096	-0.043398396	-0.153334578	-0.105396449	-0.284596934	-0.05803244	-0.148534717	-0.096938269	-0.194151086	-0.071534841	-0.252707569	-0.240064948	-0.053454486	-0.097723989	-0.115371308	-0.104478002	-0.186144347	-0.120955047	-0.128361629
WB250	0.574136916	0.263372218	0.217781817	0.160364064	0.218566081	0.231983047	0.110556354	0.143120439	0.184824233	0.444625016	0.586144298	0.485062373	0.49508524	0.546251784	0.47028385	-0.188876975	-0.184644029	-0.19684994	-0.221314601	0.247998984	0.579426158	0.820336954	0.531181048	0.406852514	0.413847765	0.164424018	-0.092076314	0.318212079	-0.065034738	0.620059474	0.166822084	0.09274032	-0.233929539	-0.160456754	-0.329279921	0.168821539	-0.138862785	-0.011702678	0.062917814	0.070871441	-0.352889128	-0.373221347	0.289349014	-0.025165749	-0.147288435	-0.006367561	-0.158055763	-0.155953953	-0.12524577
WB251	0.240325309	-0.014778614	-0.035787483	-0.027968904	-0.02651395	-0.018748198	-0.11135339	-0.013976579	-0.01919544	0.181019006	0.136443419	0.135544083	0.145185554	0.182797514	0.178218777	-0.097027535	-0.093202968	-0.064841172	-0.121524433	0.043077544	0.147321894	0.21109817	0.214302025	0.072725778	0.086537125	0.113949367	-0.059695115	0.028342925	-0.033629191	0.279323861	0.025401817	-0.073766114	-0.087013995	-0.093205917	-0.182372503	-0.066464722	-0.084901739	-0.191640083	-0.132283804	-0.044817198	-0.131792015	-0.173430759	-0.056585847	-0.129198118	-0.104918895	-0.119500309	-0.185689759	-0.141068476	-0.123660978
WB252	-0.169609917	0.078027017	0.057107007	0.104081206	0.024550877	0.028338988	0.053709574	0.099820059	0.090907654	-0.111570782	-0.088543867	-0.169542855	-0.121391669	-0.173836002	-0.158347193	0.236588107	0.175501993	0.206597928	0.199410041	-0.031597814	-0.178951377	-0.105924042	-0.159405297	-0.153794776	-0.043470451	0.028092454	0.407702266	-0.027068832	-0.063892926	-0.119615884	0.028057964	0.205300122	-0.379678328	-0.339291698	-0.37060076	-0.183944806	0.272831385	-0.319852485	-0.312227258	-0.339357103	-0.390465517	-0.393592441	-0.294331936	-0.367297515	-0.221491515	-0.278797339	-0.203259898	-0.211392219	-0.230727088
WB253	0.083752363	0.043452031	-0.047487173	0.004950432	-0.050449401	-0.088761794	-0.017177267	0.017988087	-0.000195872	-0.021385003	-0.071169866	-0.07817429	-0.029705239	-0.059424985	-0.081682331	0.189291122	0.220202201	0.17529978	0.17482674	0.085908113	-0.067526765	-0.066193612	-0.043772295	-0.082900448	0.08944079	0.099122905	0.247686237	0.023981916	0.035362193	-0.055876026	0.145561386	-0.015462701	-0.356923601	-0.329054141	-0.385315232	-0.184398323	0.246254848	-0.16833038	-0.294306024	-0.117743766	-0.386088169	-0.402168356	-0.261656253	-0.17679418	-0.04989087	-0.169866922	-0.04473712	-0.070495001	-0.039990434
WB254	-0.104146259	0.218678781	0.189036392	0.124169496	0.065968452	0.071289309	0.101723847	0.143787467	0.146610807	-0.110909791	-0.041708325	-0.084841775	-0.099501812	-0.090255758	-0.090093777	0.395917984	0.33127243	0.434771111	0.325966102	0.074767873	-0.060771065	-0.168081377	0.003805471	0.033533753	0.084780656	0.170892195	0.29070801	0.07710441	-0.089153246	-0.205804262	0.176015155	0.21801176	-0.421408568	-0.394220065	-0.375165261	-0.129805574	0.110771428	-0.189803083	-0.128347139	-0.14643185	-0.360172253	-0.363251643	-0.122863507	-0.136187451	-0.222830537	-0.063581622	-0.247073789	-0.215024068	-0.242788139
WB255	0.041649437	0.075474486	0.039331274	0.103969683	0.085459143	0.033665409	0.060624788	0.044901029	0.034568307	-0.107273059	-0.088525085	-0.129645712	-0.141279712	-0.11581884	-0.145428685	0.096578041	0.121927052	0.161859354	0.199341161	-0.00058177	-0.125914351	-0.010132333	-0.068249377	-0.089164556	0.045877566	0.136856366	0.200731463	0.037238946	0.055056139	-0.032142622	0.104929445	-0.003229247	-0.34261727	-0.327802934	-0.331641437	-0.095951103	0.11046506	-0.278311053	-0.267281078	-0.233239338	-0.310061091	-0.310709353	-0.220892918	-0.265558747	-0.138331376	-0.255814113	-0.168923925	-0.130899159	-0.16936379
WB256	0.130916867	0.002426219	0.035671373	0.006200779	0.028409594	0.021071589	-0.055921096	-0.081818922	-0.067104568	0.040678432	-0.053365474	-0.044883954	-0.053405669	0.016685091	0.010106277	-0.016898755	-0.059752042	0.004714106	-0.06054383	-0.052302208	0.010409498	0.036621966	0.043468414	-0.031329927	-0.01209013	0.06451553	-0.143064459	-0.037575157	0.012063961	-0.008194664	0.016809434	-0.096488461	-0.210085119	-0.306349082	-0.195652262	-0.089937412	0.130151998	-0.132007077	-0.094223018	-0.120586996	-0.199702361	-0.175880564	-0.002686732	-0.039830565	-0.245925037	-0.278117934	-0.226680416	-0.240022122	-0.229939063
WB257	-0.160798453	0.015260149	0.010347577	-0.008826881	-0.033598025	-0.025252502	0.034535977	0.01138629	0.016657821	-0.241069394	-0.184728638	-0.236339538	-0.23512275	-0.217324514	-0.2166531	0.226285814	0.307117118	0.22494038	0.285841173	-0.087076378	-0.264651777	-0.201029906	-0.250316918	-0.208960964	-0.134192345	-0.026097768	0.324804609	-0.017781803	0.048447003	-0.214084453	-0.033688845	0.111724875	-0.381290083	-0.361354374	-0.385354188	-0.195981439	0.334074605	-0.32012847	-0.265839567	-0.320517971	-0.381598289	-0.392867679	-0.316974251	-0.331250782	-0.106520767	-0.250565109	-0.13218549	-0.123115446	-0.194514713
WB258	-0.079455514	0.127636294	-0.017168355	0.033743036	-0.019085662	-0.019930572	0.006042986	0.063870351	0.044638958	-0.216259955	-0.156375206	-0.172337731	-0.202390241	-0.214131376	-0.157075068	0.328651583	0.297369771	0.326475092	0.239456561	-0.032071181	-0.253392209	-0.194123589	-0.180534943	-0.138573991	-0.015536446	0.014056757	0.4354088	-0.002682204	-0.00318606	-0.207461552	0.034186249	0.224889239	-0.384016102	-0.343313228	-0.355355835	-0.191281502	0.28208063	-0.367224573	-0.352998069	-0.317034949	-0.357689485	-0.35204629	-0.350716641	-0.301005312	-0.126534464	-0.274734861	-0.155352996	-0.160136793	-0.168652345
WB259	-0.140250736	-0.020056628	0.003041821	0.031531414	0.015772902	-0.046216231	0.031311045	-0.008286939	-0.027121294	-0.108811507	-0.152651461	-0.21131618	-0.160753715	-0.162835751	-0.162565474	0.199232106	0.174742155	0.179872567	0.225716389	-0.031287854	-0.200864462	-0.135787615	-0.147684685	-0.133387902	-0.009644578	0.123122483	0.525258325	0.019784858	0.007832654	-0.142211589	0.122982624	0.099183099	-0.346609034	-0.367044266	-0.35240605	-0.139859679	0.166955351	-0.313971517	-0.319405861	-0.307549505	-0.345854941	-0.345848835	-0.356453225	-0.319569659	-0.176113695	-0.26226968	-0.161656516	-0.112098709	-0.180745288
WB260	0.102250702	0.118550293	-0.012708515	0.01618575	-0.015735344	-0.048137279	0.020600147	0.05420181	0.034055077	-0.037766201	-0.004911803	-0.092814369	-0.0120108	-0.01398459	-0.071770968	0.101984078	0.125545036	0.054179244	0.01497795	0.105968971	-0.066402816	-0.017313417	-0.083327566	-0.004547361	0.101336078	0.182892097	0.375762765	0.102283454	0.077442113	-0.032321031	0.174934786	0.095657727	-0.334813732	-0.254426736	-0.305233232	-0.126096172	0.264856069	-0.022606794	-0.095501658	0.000679567	-0.34178853	-0.353858621	-0.079666308	0.002369346	-0.119278247	-0.125821012	-0.0735239	-0.105607955	-0.11261522
WB261	0.068010218	0.150162579	0.022535702	0.006447458	0.029623737	-0.009423584	0.009678081	-0.039409708	-0.035452867	-0.057467622	-0.031425615	-0.10506512	-0.099321159	-0.082422443	-0.118817735	0.068927291	0.027004977	0.071008306	0.067700796	-0.010690592	-0.026058294	-0.060561575	-0.008835262	-0.067718967	0.01853462	0.01515095	-0.009670085	-0.008630293	0.046979177	-0.07163285	0.040798922	-0.00199004	-0.161600313	-0.309711755	-0.2220799	-0.178794885	0.215391633	-0.238798139	-0.125925203	-0.228231065	-0.231792986	-0.234141548	-0.112264102	-0.174175395	-0.194231436	-0.289772649	-0.166062626	-0.160504362	-0.179047711
WB262	0.127035319	0.08222465	0.017898134	0.128234865	0.081754904	-8.43E-05	-0.005574884	-0.10133767	-0.088518829	-0.070540217	-0.113403403	-0.137933427	-0.14898995	-0.119377088	-0.144362506	0.099086407	0.020073773	0.118503107	0.017505733	-0.129029462	-0.144141504	-0.091457172	-0.031925125	-0.07636039	-0.06559789	-0.01522863	0.003042447	-0.037035659	0.065911556	-0.073404358	0.004793827	-0.021904709	0.047268069	0.030504586	-0.238429726	-0.129204016	0.249758482	-0.164028276	-0.141643979	-0.18116311	-0.287072007	-0.27905302	-0.065156184	-0.109501021	-0.053801213	-0.316170381	0.099295481	-0.017589523	-0.007356677
WB263	0.169721797	0.076513316	-0.085584927	-0.051002627	0.004875028	-0.065902014	-0.06384257	-0.020127948	0.001386733	0.018764562	0.031049063	0.071944511	0.013802006	0.082585188	0.069519024	-0.174874045	-0.11202827	-0.154163721	-0.113125996	0.118899673	-0.035952625	0.170088753	0.016548242	0.06878651	0.070076903	-0.001644243	-0.069119832	0.055421608	0.756353165	0.192599737	0.028803256	0.01655267	-0.143458996	-0.138778869	-0.188756137	-0.003537014	0.329214836	0.012785613	0.001587947	-0.019999153	-0.1614257	-0.125359557	0.110306422	0.014024725	0.068109017	-0.06527177	-0.037477839	0.00533513	-0.061159373
WB264	-0.13086235	-0.062138972	-0.133328332	-0.116050907	-0.104316883	-0.139696516	-0.151532104	-0.136604381	-0.128217159	-0.093575761	-0.134549745	-0.187800821	-0.089763908	-0.186097413	-0.147987117	-0.049776013	-0.063475999	-0.072451449	-0.029385562	-0.163909609	-0.071396142	-0.174152806	-0.248949574	-0.157491356	-0.198601584	-0.16922939	-0.143862716	-0.088453835	0.076807029	-0.212351604	-0.091108534	-0.022023775	0.043760142	-0.005125448	0.069028523	-0.104255622	0.224989219	-0.223672392	-0.176978527	-0.202248794	0.07842439	0.082600495	-0.189738565	-0.214754645	0.142532135	-0.124035945	0.050141142	0.048748801	0.121546107
WB266	0.725434482	0.155880876	0.204529722	0.176353962	0.315635793	0.274946745	0.180475482	0.283657674	0.309069045	0.546158814	0.38035921	0.536868101	0.535403065	0.543353166	0.463699676	-0.14479527	-0.150329291	-0.148879624	-0.164577817	0.400632613	0.460814455	0.675587329	0.355144052	0.239320355	0.298408005	0.050945256	-0.06249868	0.425759877	-0.01722228	0.709336241	0.0367925	0.143724112	-0.288770613	-0.163719165	-0.302267856	0.027241053	-0.087061311	0.100091595	0.002820189	0.099319916	-0.293465225	-0.269618026	0.362501046	-0.005148141	-0.170707133	0.06172107	-0.21902721	-0.21640897	-0.174097421
WB267	0.146143055	0.134701298	0.076926883	0.082848437	0.056430537	0.038024469	0.0256939	0.144104367	0.131718841	0.187412414	0.247998706	0.136434067	0.138922061	0.194829454	0.144119465	0.073453584	-0.007584993	0.087456793	0.023820659	0.29466306	0.148819205	0.072912396	0.263646544	0.285022442	0.361327547	0.232841116	0.107914418	0.017722265	-0.047490332	0.181616481	0.096021022	0.126752295	-0.320315012	-0.216885139	-0.231182506	0.117958406	0.032090249	-0.117130266	-0.047643398	-0.059454592	-0.231040223	-0.218846772	-0.069184157	-0.026400504	-0.104248026	-0.030325657	-0.145615442	-0.120729169	-0.14533301
WB268	0.421218533	-0.030575624	0.011606008	0.018128718	0.043372204	0.048128724	-0.063846836	-0.019604669	-0.016684773	0.231483564	0.180493732	0.160747385	0.194279634	0.243731387	0.212350858	-0.117027583	-0.127069698	-0.110581936	-0.160851477	0.078019535	0.232838936	0.256368236	0.200372659	0.075527108	0.103105763	0.000790495	-0.055853768	0.054120256	-0.033899056	0.301025131	-0.009149388	-0.053050178	-0.183024902	-0.106293597	-0.24439342	-0.038089121	-0.134869466	-0.105885093	-0.199651308	-0.085934336	-0.226610217	-0.241990746	-0.005588683	-0.12199896	-0.131089178	-0.123017298	-0.154243533	-0.095706716	-0.107749348
WB269	0.072225763	0.085939656	-0.046102291	0.02542862	0.019128518	-0.026061844	-0.065466665	0.0031654	0.01503507	-0.106727503	-0.134484435	-0.146772056	-0.123495612	-0.124447727	-0.150341729	0.184300406	0.112230934	0.208806396	0.135534301	-0.11634683	-0.003678455	-0.087865998	-0.062356531	-0.103689778	-0.056020611	0.046142851	0.105346358	-0.028551423	0.087103998	-0.070866829	0.06032919	-0.007191779	-0.320917025	-0.287350302	-0.308933725	-0.112645626	0.405125243	-0.164342806	-0.159230687	-0.187482799	-0.33549079	-0.322425126	-0.080472727	-0.096189624	-0.165549262	-0.273987566	-0.169968415	-0.165011207	-0.165841444
WB270	0.059063517	0.068569708	-0.070648437	-0.001729801	-0.056862936	-0.070664484	-0.117078557	0.02493929	0.020598514	-0.079586077	-0.114361874	-0.117207973	-0.125222837	-0.106314626	-0.124872704	0.177026138	0.217416502	0.195356049	0.155349669	-0.084189841	-0.068407399	-0.037062341	-0.073569147	-0.192745737	-0.119879793	-0.027410061	0.259750062	0.028669162	0.106452041	-0.061836927	-0.032066881	0.038261977	-0.365224991	-0.404467649	-0.344050991	-0.234661052	0.203446071	-0.241636484	-0.243923621	-0.243614452	-0.343415478	-0.329864109	-0.288692934	-0.241646836	-0.117936267	-0.212508373	-0.172564742	-0.194272975	-0.152783759
WB271	-0.079452673	0.216365909	0.090667841	0.092384582	0.055332083	0.004945298	0.093967072	0.108328089	0.098221188	-0.205128661	-0.138986619	-0.247928901	-0.225670647	-0.173599466	-0.160518991	0.339404184	0.271753844	0.312712678	0.24482604	-0.039563504	-0.24690287	-0.119891067	-0.1024794	-0.085214814	0.043776379	0.18015737	0.490411592	0.02866513	-0.093798154	-0.183082971	0.198077384	0.157501991	-0.45862657	-0.336858398	-0.416607418	-0.177222997	0.230916607	-0.321680144	-0.324598154	-0.326162479	-0.410417474	-0.414809048	-0.314692377	-0.315085158	-0.180868619	-0.264733432	-0.213552189	-0.180954171	-0.224848098
WB272	0.005804402	-0.07280096	-0.023605104	0.042199609	0.008851384	-0.008654592	-0.06140156	-0.019225708	-0.01916252	-0.119224177	-0.09495635	-0.14408953	-0.156905462	-0.066965259	-0.089051216	0.074217942	0.094878429	0.142574116	0.134551028	-0.109967569	-0.045484445	-0.073985909	-0.137761446	-0.115143246	-0.129482891	-0.031690657	0.115927482	-0.016094932	0.151377056	-0.057042372	0.031683801	-0.030416386	-0.36199546	-0.279809971	-0.336104945	-0.195069911	0.450249133	-0.123483692	-0.151078994	-0.157880782	-0.356888525	-0.327519255	-0.177670534	-0.107170454	-0.127552586	-0.247897247	-0.15858256	-0.121544879	-0.114736644
WB273	0.430428783	-0.009923273	0.013319556	0.012476928	0.015968839	0.044936119	-0.078277686	-0.017819589	-0.019741919	0.251368159	0.17166563	0.15550563	0.180328555	0.237152296	0.1883715	-0.102458488	-0.134324052	-0.098015622	-0.16975326	0.061319464	0.237812415	0.274908436	0.193699039	0.050375789	0.116941475	0.004872694	-0.031748526	0.067691615	-0.039513854	0.258815617	-0.023008872	-0.05767609	-0.195743493	-0.143378072	-0.284228933	-0.00386776	-0.123037366	-0.102921466	-0.207011947	-0.079660186	-0.267330196	-0.282857331	-0.016479759	-0.143377869	-0.111342147	-0.145267123	-0.155330782	-0.112130155	-0.063481049
WB274	0.341650859	0.009814842	0.023491299	0.019261325	0.006467789	0.056633275	-0.059565999	-0.034698351	-0.03107824	0.145557642	0.147851255	0.169074048	0.142287881	0.191038383	0.14913799	-0.173631066	-0.131822359	-0.137648821	-0.176012379	0.110944999	0.198905994	0.253750957	0.168510039	0.052148004	0.146679924	0.064122885	-0.104435944	0.20666488	0.056322399	0.307026368	0.060739445	-0.077273228	-0.176709414	-0.11620542	-0.241966795	0.164892438	-0.02393168	-0.000660896	-0.027738425	0.094991441	-0.232893112	-0.284600736	0.008921054	0.068080559	-0.20470795	0.070593361	-0.205920479	-0.197254149	-0.176756175
WB275	-0.021301552	0.069678218	-0.02690798	-0.005891631	-0.061992562	-0.054905592	-0.125935693	-0.014545083	-0.010901947	-0.11729868	-0.172842601	-0.06776102	-0.06438362	-0.027800504	-0.046907943	0.229470061	0.279629771	0.256993229	0.200132091	-0.031474366	-0.084467432	-0.022194414	-0.107385865	-0.237199009	-0.120624347	0.039222876	0.284989866	0.001896866	0.057181968	-0.055977712	0.06551862	-0.002024186	-0.359642907	-0.382773483	-0.370560231	-0.215704981	0.313849787	-0.299992233	-0.333296587	-0.300342015	-0.390956667	-0.388908687	-0.319232836	-0.294211923	-0.120650196	-0.289042015	-0.149104306	-0.164319393	-0.154401953
WB276	0.411923896	-0.012040845	0.00752601	-0.054030659	-0.036399606	0.003754789	-0.05487148	-0.077691812	-0.081411664	0.080522603	0.028057014	-0.004858819	-0.012909582	0.022751512	-0.023417572	-0.211305804	-0.197203952	-0.116731343	-0.247874644	0.114792429	0.104941901	0.172504494	0.057664378	0.052064886	0.122401952	-0.073785519	-0.019346056	-0.006649171	0.088003232	0.236651851	-0.046126345	-0.034075246	-0.164912538	-0.094047747	-0.332386946	-0.043934209	0.060522456	-0.150848102	-0.115451046	-0.087085667	-0.33111679	-0.310511879	0.074938561	-0.115613964	-0.164387672	-0.243291735	-0.155061573	-0.162007565	-0.165112662
WB277	0.451090095	-0.007402522	0.028717155	-0.003548004	0.004912386	0.037302066	-0.08671647	0.027330313	0.018210354	0.225158072	0.167576179	0.252176152	0.225333772	0.265179001	0.222023228	-0.119887693	-0.145190123	-0.08845316	-0.140577116	0.049460699	0.311651987	0.302415834	0.270733365	0.07346152	0.111579915	0.068661832	-0.034869209	0.080875796	-0.041806016	0.376151836	0.008794508	-0.07162663	-0.189218813	-0.158554649	-0.313879562	-0.046902976	-0.128446469	-0.09042901	-0.179765564	-0.107039022	-0.298374651	-0.299737575	-0.055897799	-0.136074763	-0.205027313	-0.108164322	-0.181480762	-0.175446048	-0.185397274
WB278	0.140216673	0.156157419	0.144241064	0.038144311	0.064250629	0.082763574	0.077131448	0.250187218	0.242027209	0.293441154	0.395596963	0.268060291	0.209458971	0.255247932	0.258940439	0.029648801	0.033489761	0.005298895	0.058735949	0.265808917	0.359104184	0.059832451	0.20392757	0.308195977	0.272654158	0.094322501	-0.060983625	0.162884355	0.01285164	0.099824668	0.087467978	0.1505517	-0.268426388	-0.338152614	-0.318100485	0.115155881	-0.019694122	0.028017038	0.153219583	0.066326304	-0.32045122	-0.310442795	0.13241192	0.116036775	-0.141202486	0.109729613	-0.169496408	-0.186893323	-0.197848296
WB279	-0.016934524	-0.003191962	-0.104966813	-0.07602376	-0.136041209	-0.117241134	-0.142609898	-0.152516898	-0.146652533	-0.110082021	-0.04435576	-0.052635294	-0.144672844	-0.078389616	-0.053267723	-0.191813681	-0.111846546	-0.150829476	-0.086095029	-0.029708736	-0.112162461	0.049033451	-0.078114458	-0.064623631	-0.090768617	-0.063881891	-0.020439335	-0.088076992	1.152665336	0.024200069	0.004862559	-0.089944871	-0.158749537	-0.129649885	-0.154210977	-0.071724914	0.380140577	-0.063608743	-0.069687731	-0.087877313	-0.213941068	-0.190933532	-0.129831304	-0.04965241	0.060030609	-0.138728631	0.078958066	0.040339295	0.056526684
WB280	0.154212721	-0.129259577	-0.09761577	-0.136580096	-0.150643713	-0.130621361	-0.143918372	-0.156483679	-0.162300157	-0.00832903	0.025246867	0.054376404	0.024926529	0.113245615	0.091038369	-0.199358499	-0.224402006	-0.206179347	-0.196240269	-0.114473981	-0.027431111	-0.010768178	0.007482274	-0.000790382	-0.152163025	-0.05032839	-0.113326544	-0.112927905	-0.053774816	0.179654529	-0.090888359	-0.144533872	0.178679151	0.199903532	0.199821051	-0.033710808	-0.14679459	-0.027865603	-0.033352018	-0.062720549	0.196968401	0.181935043	-0.025009295	-0.070819576	0.093054562	-0.00974766	0.11560791	0.092993839	0.093155173
WB281	0.140009125	-0.198624409	-0.213427265	-0.289071293	-0.208341474	-0.199379559	0.008537717	-0.210393531	-0.224562339	-0.017506212	0.008505789	0.122369973	0.073976662	0.069221014	0.118517135	-0.255116593	-0.253926069	-0.267457175	-0.308488645	-0.121500078	-0.017025906	0.011820301	0.059907641	0.021874354	-0.0782123	-0.153641358	-0.214408096	-0.222789752	0.008629956	0.077172376	-0.215878308	-0.267931584	0.479383683	0.533604281	0.291482113	0.18620589	-0.21105168	0.197990652	0.213570995	0.191443196	0.342475226	0.379703744	0.278855801	0.231076851	-0.13546962	0.26659064	-0.020542572	-0.189786572	-0.175116538
WB282	0.106623443	-0.023561529	-0.06923146	-0.059846317	-0.060209567	-0.05951721	-0.091359557	-0.006981948	-0.01129509	-0.015895527	-0.036129165	0.049695062	-0.020757337	0.033368176	0.026331445	-0.154795415	-0.113900419	-0.126120113	-0.048673496	0.038569283	-0.044468869	0.201550706	-0.041984897	-0.098695928	-0.001384158	-0.013413693	-0.014937013	0.008588845	0.601758231	0.077377126	-0.074180179	-0.088444752	-0.229780918	-0.270620136	-0.304645072	0.050049049	0.264150479	-0.001164848	0.016576934	-0.004453852	-0.340394217	-0.284622728	0.016042571	0.017506092	-0.047859832	-0.0811376	-0.012687525	-0.076022721	-0.063175195
WB284	0.51930377	-0.061938725	-0.007934083	-0.008127412	0.059113924	0.083296904	-0.081146709	0.0341788	0.021623767	0.258101709	0.177588423	0.254107428	0.193532111	0.212795435	0.237012307	-0.176537855	-0.142441177	-0.162154266	-0.153404357	0.128981123	0.217689975	0.269039777	0.248419087	0.171984227	0.116220114	-0.007755446	-0.055518451	0.135462143	0.099404238	0.344247307	-0.063500357	-0.03789478	-0.20961117	-0.117210043	-0.32999466	0.188867483	-0.017540659	-0.045730239	-0.072025248	-0.044567511	-0.299655086	-0.303351625	0.111121419	-0.042450016	-0.139274198	-0.101317279	-0.094182918	-0.181139417	-0.122057168
WB285	-0.100688656	-0.188148415	-0.113935663	-0.113611792	-0.086957095	-0.079821269	-0.159570817	-0.110162203	-0.110474438	-0.136400367	-0.201431977	-0.192904067	-0.14094753	-0.169068271	-0.150491116	0.071961824	0.102886557	0.092041702	0.130796489	-0.189809967	-0.227366822	-0.113154344	-0.205030993	-0.228700918	-0.244668136	-0.137505273	0.184308791	-0.09592681	0.166041815	-0.166389256	-0.139433962	-0.110390814	-0.148949143	-0.141924984	-0.174568735	-0.12079018	0.260167075	-0.201753298	-0.218926245	-0.249084895	-0.168907704	-0.188022427	-0.230816312	-0.225537456	0.02449383	-0.243826758	-0.011936874	-0.043540837	-0.052159867
WB286	-0.035301446	0.097371501	0.014312806	0.03473089	-0.002827257	-0.038520018	-0.075513143	0.05020356	0.054936336	-0.107221249	-0.113631089	-0.136442976	-0.117434281	-0.086838969	-0.085911918	0.157356292	0.204495303	0.256862881	0.233543046	0.03586608	-0.074577363	0.027965046	-0.047133598	-0.127383503	-0.027583589	0.101497899	0.19021697	0.060528329	-0.030451435	-0.010171294	0.114062303	0.004089319	-0.338150228	-0.386958741	-0.393764282	-0.170783222	0.316640437	-0.315969739	-0.311168477	-0.301968443	-0.402089105	-0.406257622	-0.320182067	-0.261352056	-0.16744218	-0.270356362	-0.202716689	-0.200327114	-0.182670082
WB287	0.465300097	0.007846883	-0.02174374	0.024611507	0.014221883	-0.0022223	-0.058078075	0.007578081	0.016359645	0.205960677	0.145042366	0.12829217	0.194242813	0.220817029	0.156753995	-0.072858151	-0.10043803	-0.081898277	-0.145037034	0.104775269	0.253885001	0.305000282	0.242686125	0.043039307	0.147276599	0.074335301	-0.016317426	0.110488486	-0.019999435	0.322731029	0.055256647	-0.044757838	-0.268178033	-0.203476913	-0.351169315	0.075463547	-0.14562549	-0.116847406	-0.13805329	-0.064752601	-0.319902354	-0.31865229	-0.015036226	-0.102657809	0.024918451	-0.043677692	-0.189554902	0.020055704	0.020359911
WB288	0.158382451	0.351217122	0.259427305	0.283697555	0.27464611	0.268907435	0.19815858	0.29803048	0.280133282	0.368765677	0.441011143	0.451377833	0.42862038	0.502780234	0.458873456	0.226979203	0.143398119	0.247787124	0.134822837	0.482276533	0.379749086	0.131780675	0.649184265	0.583092376	0.65271622	0.843548466	0.267803941	0.37843328	-0.165412981	0.223061124	0.747214946	0.326378787	-0.357089349	-0.362602944	-0.310209918	-0.141360966	0.051546527	-0.141968023	-0.155877309	-0.138901921	-0.316613752	-0.302869473	-0.089327243	-0.120412597	-0.205347844	-0.12820783	-0.267303228	-0.246232417	-0.21867847
WB289	0.780925217	0.43561329	0.330872593	0.36024631	0.439751809	0.406110563	0.294555192	0.429247825	0.457776201	0.869094017	0.913736431	0.761340706	0.847307685	0.903365209	0.789266022	-0.051263145	-0.053710388	-0.035330103	-0.075420665	0.529844424	0.682879225	0.683015564	0.950005462	0.668824448	0.609171943	0.317508105	-0.096834309	0.48211386	-0.077621401	0.850437541	0.312778856	0.358426975	-0.183672753	-0.187435998	-0.291541944	0.017195345	-0.052441738	0.016904544	0.149210347	0.126725484	-0.310825939	-0.325502183	0.515707507	0.066962502	-0.196207622	0.00675579	-0.183572804	-0.212675817	-0.159411954
WB290	0.494699819	0.020252464	0.012986938	-0.004126589	0.078186872	0.066226734	-0.056040341	0.0050424	0.010940179	0.244947907	0.169696305	0.200866364	0.175454506	0.243415203	0.230996443	-0.250099743	-0.227563121	-0.205707385	-0.234277559	0.134643065	0.258721254	0.312487762	0.207099881	0.104587121	0.166360941	0.01162779	-0.128590162	0.129321479	0.102340083	0.320204503	0.015332529	-0.062356174	-0.136798358	-0.213267939	-0.336794124	0.081986033	-0.021175552	0.059582419	0.080563047	0.111267884	-0.308288907	-0.331760937	0.168297773	0.106243288	-0.115885457	-0.01527129	-0.139155457	-0.15989262	-0.080098759
WB291	0.179225485	-0.057426664	0.024745613	-0.00537111	-0.005578211	0.003349895	-0.047374122	-0.071349491	-0.068605597	0.075037404	0.126958434	0.102244357	0.074890595	0.110206113	0.120736179	-0.191480212	-0.18451841	-0.195503236	-0.235731345	0.053033082	0.081501316	0.194083252	0.097045412	0.139911551	0.131276281	-0.001034077	-0.106882758	-0.051802518	-0.052193644	0.093773487	-0.019783768	-0.107641323	-0.117615303	-0.021599796	-0.216825413	0.420821688	-0.08102448	0.338508677	0.440175385	0.393419526	-0.158547564	-0.126766842	0.304514272	0.350714429	-0.168465677	0.233943009	-0.089393445	-0.134098411	-0.134077801
WB292	0.225228214	-0.06116104	0.042298958	0.065675953	0.066351069	0.093605241	-0.014692305	0.022050702	-0.000389743	0.102024099	0.071948497	0.143308037	0.091250775	0.090537081	0.107187349	-0.173102333	-0.104727405	-0.140766517	-0.152623568	0.053590351	0.228774468	0.292756707	0.114807607	0.017555913	0.078305383	-0.000486204	-0.064854913	0.104829821	0.035756515	0.19799638	-0.035097828	-0.051631261	-0.273936175	-0.227151991	-0.314922636	0.265753609	-0.049290852	0.097300906	0.068021786	0.110744584	-0.292027122	-0.310574077	0.066203614	0.089973702	-0.160008601	0.057941098	-0.184662396	-0.203863331	-0.174252057
WB293	-0.153199764	0.073051897	0.0078286	0.007595759	-0.047142567	-0.025353798	-0.027182306	0.090882856	0.078860741	-0.224803663	-0.210639029	-0.246081859	-0.246974009	-0.217168139	-0.258554436	0.308949708	0.376228093	0.338517792	0.315574375	-0.09413416	-0.299410241	-0.158840022	-0.19533756	-0.170462174	-0.083777926	0.11462415	0.545594157	0.042383624	-0.047244617	-0.165569573	0.091361628	0.169681732	-0.427935221	-0.391292595	-0.362180985	-0.168132139	0.251993654	-0.325700698	-0.316399898	-0.298596628	-0.354679066	-0.366269883	-0.334707609	-0.308193571	-0.178792474	-0.24120102	-0.207155987	-0.157098568	-0.209097106
WB294	-0.177827055	-0.247159048	-0.218540621	-0.172993943	-0.184693721	-0.229200619	-0.239017503	-0.237106382	-0.266457015	-0.128468911	-0.126449889	-0.15668949	-0.09194493	-0.192876929	-0.173860766	-0.156991793	-0.159002345	-0.211814032	-0.209339981	-0.223574597	-0.211606529	-0.11270914	-0.237662072	-0.185914823	-0.271268026	-0.231584721	-0.196065623	-0.207330543	0.051369183	-0.070019507	-0.214509933	-0.177795326	0.404048842	0.531267233	0.52090912	-0.148030676	-0.146009951	0.026334964	-0.058586259	-0.059437269	0.465299247	0.430966873	-0.032635054	-0.021835378	0.365702218	-0.010647952	0.472186027	0.371122714	0.373834372
WB297	0.001146837	-0.12907519	-0.105066612	-0.124931792	-0.14352164	-0.106564897	-0.183635083	-0.193855023	-0.202781502	-0.024808195	-0.017593952	-0.044431638	0.013144884	-0.013029526	0.021628624	-0.185096414	-0.19896175	-0.182603408	-0.19679492	-0.158092368	-0.005204497	-0.038484101	-0.041757816	0.002450832	-0.124020029	-0.091840571	-0.167282171	-0.166060115	0.033410429	0.019849502	-0.096861577	-0.193510481	0.134533463	0.372693631	0.168559841	0.041097471	0.039413641	-0.022185883	-0.057836443	0.00466218	0.211708295	0.208040422	-0.053022375	-0.073146888	0.182839558	-0.02243879	0.151888532	0.144426001	0.046667671
WB298	0.220531908	-0.091673054	0.003970491	-0.035457431	-0.017171909	0.038404189	-0.093297871	-0.025407318	-0.020048294	0.12510335	0.062083214	0.077689327	0.076034335	0.071178299	0.064496591	-0.175753374	-0.107607107	-0.121343006	-0.079339189	0.029043707	0.141782982	0.266971593	0.084912941	0.107208588	0.078857104	-0.035033456	-0.09399338	0.067284161	0.081364091	0.189674179	-0.074269554	-0.051291697	-0.204247677	-0.167937376	-0.344658234	0.303190565	-0.062012565	0.107313221	0.190102516	0.132729493	-0.324518525	-0.324152725	0.080298283	0.120636496	-0.140232807	0.059715294	-0.204355716	-0.219394405	-0.131278844
WB299	-0.157124666	-0.004883127	-0.109211652	-0.086695306	-0.119060003	-0.171172166	-0.119827331	-0.141387069	-0.131572509	-0.081365729	-0.026381222	-0.126496279	-0.135481646	-0.086083587	-0.138049058	0.005041498	0.00729978	-0.05194905	0.04444712	-0.073792733	-0.025885811	-0.058575357	-0.148033928	-0.087665423	-0.146742195	-0.046169959	0.025242196	-0.147193605	0.295676802	-0.07031592	-0.039946974	-0.025800944	-0.047613707	-0.32250344	-0.123532064	-0.212506207	0.370330297	-0.312974882	-0.23857427	-0.364827928	-0.119095211	-0.065278902	-0.27984711	-0.299641519	0.01594274	-0.275502909	-0.05388014	-0.03747956	-0.038889288
WB300	-0.153400924	-6.59E-05	-0.106586392	-0.086206319	-0.118571016	-0.170683178	-0.118242344	-0.139040991	-0.129226432	-0.08341313	-0.018314768	-0.125283598	-0.134179017	-0.083645934	-0.134575339	0.007109164	0.00956922	-0.04967961	0.044402597	-0.071111746	-0.028771423	-0.057131021	-0.142049147	-0.08276656	-0.146322247	-0.047778667	0.023475923	-0.134815073	0.278136745	-0.068038226	-0.037280656	-0.027759055	-0.052100831	-0.323776562	-0.131657014	-0.200563455	0.36671851	-0.310103274	-0.234539554	-0.355628049	-0.12976212	-0.073859608	-0.275239618	-0.292195282	0.001700815	-0.268403903	-0.063228744	-0.040559766	-0.045094777
WB302	-0.001978703	-0.080584286	-0.15406251	-0.097011743	-0.146503668	-0.137686594	-0.185211757	-0.173676586	-0.186136914	-0.171380923	-0.197238574	-0.173593979	-0.274055082	-0.224832534	-0.201600485	-0.154462587	-0.115394209	-0.09648675	-0.100133843	-0.11039891	-0.20535142	0.001596828	-0.245449478	-0.184903253	-0.217618124	-0.171324763	-0.070259587	-0.138918505	1.830797532	-0.08202748	-0.101794754	-0.085205401	-0.17753012	-0.188581209	-0.172607606	-0.132616008	0.272069424	-0.105522385	-0.127250214	-0.137618603	-0.195988509	-0.209528007	-0.151959828	-0.128952749	0.158540716	-0.15441231	0.167431223	0.081142467	0.050426131
WB303	-0.158257398	0.052047551	-0.028191404	-0.049702088	-0.074450515	-0.133186891	-0.082657387	-0.071363658	-0.06738289	-0.097190055	-0.085739142	-0.172344904	-0.159291296	-0.161527042	-0.157821408	-0.04690683	0.012607987	-0.012963395	0.058619277	0.043480951	-0.106024842	-0.086931392	-0.172768188	-0.100774225	-0.05494344	-0.032238138	0.056597691	-0.086451189	0.201438843	-0.175665451	-0.004165084	-0.009905845	-0.170572098	-0.371929711	-0.218088595	-0.217813475	0.510712986	-0.229696502	-0.257880887	-0.225024062	-0.211464376	-0.187731313	-0.224732552	-0.217425021	0.013775662	-0.211639675	-0.081672275	0.006868498	-0.022500804
WB304	-0.072504978	0.089834492	0.165030457	0.179374966	0.048360997	0.047434444	0.105995997	0.145858959	0.127787517	-0.149046381	-0.013376364	-0.093733732	-0.10493691	0.00263948	-0.094459928	0.240676818	0.143215228	0.287400392	0.164357046	0.05274674	-0.183818058	-0.113570633	0.015541695	0.040041876	0.127786508	0.274357459	0.319785183	0.036999366	-0.040535685	-0.066927117	0.258311747	0.195722238	-0.368430621	-0.302203497	-0.344893448	-0.182354431	0.199326365	-0.322947581	-0.300601796	-0.299015985	-0.359465146	-0.347126235	-0.316313411	-0.310744674	-0.188717482	-0.273442598	-0.193977661	-0.13386949	-0.184202387
WB305	-0.175654862	0.127546323	0.20235953	0.289981032	0.199614419	0.206024617	0.18649428	0.283149611	0.263969158	-0.046602123	0.102387946	0.018212775	0.014054501	0.069870305	0.035639849	0.274765381	0.199214766	0.28042954	0.268157743	0.136982879	-0.098741776	-0.194103612	0.097228711	0.060572918	0.164481207	0.384121481	0.274986457	0.129599598	-0.125389898	-0.10439906	0.338122814	0.240107106	-0.30598009	-0.318243102	-0.216784446	-0.173968007	-0.016990108	-0.090489363	-0.159095328	-0.106439986	-0.239967072	-0.217520205	-0.113607508	-0.09930848	-0.258226908	-0.084800406	-0.178709724	-0.193647616	-0.24000424
WB306	-0.122659218	0.05761604	-0.003420416	0.002923588	-0.027898631	-0.064286316	-0.014264214	0.052174626	0.054629927	-0.210165368	-0.123768041	-0.165259973	-0.163010916	-0.160925064	-0.15318013	0.299495665	0.244244426	0.356435496	0.173169095	-0.016807173	-0.240841983	-0.151388492	-0.131801707	-0.140240828	-0.036326609	0.020229139	0.250164993	-0.046898237	0.025682096	-0.130700492	0.013725493	0.149970664	-0.358370228	-0.330258312	-0.374524009	-0.213572228	0.235124185	-0.350022824	-0.347860821	-0.33646856	-0.391350845	-0.408179274	-0.264917423	-0.328700206	-0.097956913	-0.317879728	-0.099203719	-0.097663362	-0.118067825
WB307	-0.194803315	0.172646612	0.122761315	0.137947585	0.090630831	0.073626132	0.099695541	0.175874807	0.164314736	-0.086737661	-0.093124234	-0.066105034	-0.081455678	-0.078749459	-0.036160462	0.392178881	0.38880615	0.482933367	0.334295156	0.027613545	-0.100623013	-0.212168138	-0.077055432	-0.085527075	-0.009561081	0.058470977	0.220211017	0.048280216	-0.020093296	-0.208708406	0.077794116	0.27185272	-0.35137888	-0.417351256	-0.402975765	-0.289688538	0.21817992	-0.259364544	-0.218711479	-0.23664911	-0.423472327	-0.431662473	-0.200405118	-0.230285073	-0.177850891	-0.199238934	-0.193065443	-0.187966493	-0.210036842
WB308	-0.120359805	0.022636241	-0.099383502	-0.083006672	-0.083982105	-0.09203507	-0.057238713	-0.000238037	-0.022742837	-0.192038813	-0.200579139	-0.215915269	-0.205210019	-0.22284056	-0.190965665	0.231869569	0.234833878	0.269168461	0.103464473	-0.102594887	-0.275841681	-0.199965359	-0.172875395	-0.210170939	-0.11437299	-0.028603555	0.40648272	-0.056651724	0.027519193	-0.174996036	-0.029109681	0.082324736	-0.255276007	-0.281321455	-0.291647629	-0.21974896	0.243360467	-0.322517734	-0.314180742	-0.330323062	-0.288758122	-0.321170722	-0.278371598	-0.3023952	-0.008412166	-0.294263385	-0.091222474	-0.036145971	-0.03825106
WB309	0.099529781	-0.138451638	-0.00854837	-0.078223796	-0.062258979	-0.018422759	-0.092075325	-0.078698409	-0.072785372	-0.062524215	0.02322731	0.077889065	-0.028589226	0.02675496	-0.02894827	-0.215795817	-0.170324357	-0.235024919	-0.165973292	-0.014030077	0.004944119	0.187340749	0.041185052	0.067754292	0.023436627	-0.09026557	-0.148801555	0.015399948	0.035832446	0.143056144	-0.17920125	-0.09548096	-0.121904138	-0.199316992	-0.305537627	0.41775915	-0.126224482	0.443356558	0.351293347	0.321570241	-0.294334639	-0.275567765	0.293796709	0.265606635	-0.092677703	0.373373923	-0.069426989	-0.069579876	-0.098199266
WB311	0.050859922	0.064958635	0.140953495	0.119342527	0.068262876	0.092409614	0.023768705	0.051174902	0.082708735	0.129792647	0.178967588	0.139772805	0.17943843	0.058866149	0.164485054	0.062166584	0.050584528	0.067863668	-0.006699094	0.082776604	0.189073449	0.203499737	0.143875984	0.057766762	0.115891028	-0.033719133	-0.137034441	0.020358198	0.009156674	0.124221917	-0.008822083	0.020906957	0.20438423	-0.09792792	-0.095204467	-0.03923579	-0.039480065	-0.088115237	-0.018656463	-0.131434609	-0.114032623	-0.088298194	0.061447532	-0.118765452	-0.053682281	-0.095884672	-0.141184848	-0.096134593	-0.134988215
WB312	-0.094755383	0.180242602	-0.002732204	0.052217927	-0.014917366	-0.0022747	-0.067039216	0.063859419	0.044628026	-0.077433604	-0.076514141	-0.005885427	-0.028011809	-0.043771112	-0.001341759	0.22880009	0.246783102	0.288325225	0.207492549	0.122103542	-0.033055332	0.048444891	-0.037693983	-0.180437962	-0.016617521	0.111826708	0.362874054	0.040479745	-0.041177977	0.003520714	0.135211714	0.096947466	-0.393640942	-0.390649506	-0.419185825	-0.204828477	0.233757039	-0.296266179	-0.314036424	-0.305989865	-0.421926995	-0.42161212	-0.300288876	-0.276228016	-0.215535661	-0.300066181	-0.217071473	-0.223173522	-0.194378318
WB315	-0.071741696	0.095407967	0.028071109	-0.023612232	-0.029505775	-0.081608262	0.026339166	0.041158367	0.035012195	-0.26239898	-0.176908983	-0.229431742	-0.23188862	-0.215074381	-0.182422496	0.323893905	0.260377598	0.354192104	0.285608995	-0.042958531	-0.26107965	-0.144463004	-0.146386072	-0.16252064	-0.046463086	0.103606338	0.29208657	-0.077437666	-0.008195085	-0.226458484	0.056017261	0.033963623	-0.421898411	-0.301669097	-0.372485526	-0.150012813	0.180586315	-0.284959138	-0.246645237	-0.327934647	-0.375532282	-0.409638056	-0.267458883	-0.261297609	-0.151734748	-0.247420485	-0.174401079	-0.157784653	-0.187994349
WB316	-0.189860932	0.113847821	0.10318765	0.138514702	0.098452364	0.067655198	0.110901594	0.185258898	0.177748099	-0.066073698	-0.032366194	-0.107108437	-0.043849304	-0.087857341	-0.063674257	0.504332078	0.589663587	0.527888787	0.516608637	0.070345503	-0.093383451	-0.224901329	-0.027551326	-0.081629014	0.061180365	0.156552713	0.233527845	0.129251764	-0.071888539	-0.203812954	0.089570344	0.163547089	-0.336891498	-0.335534932	-0.34132559	-0.214584653	0.083074958	-0.159928089	-0.141514975	-0.153110913	-0.324067984	-0.30284414	-0.202061202	-0.154818565	-0.181062419	-0.138347207	-0.213193278	-0.191948731	-0.19792951
WB317	0.37950442	-0.038253283	-0.012437646	-0.011455184	-0.020147608	0.039649608	-0.086156424	-0.029496664	-0.028485197	0.230163612	0.179983481	0.230561561	0.205562037	0.250512856	0.244145268	-0.161026157	-0.153257454	-0.157811903	-0.205553386	0.094968584	0.22176487	0.32117728	0.256896686	0.074935288	0.12640497	0.051387527	-0.027446514	0.06172361	-0.095296451	0.359082827	0.027138213	-0.060337732	-0.219475581	-0.138588637	-0.310796721	0.014515822	-0.109672689	-0.125779895	-0.095345711	-0.075021517	-0.301823879	-0.339927125	0.000178027	-0.121523713	-0.043456336	-0.079968786	-0.201198255	0.035151962	0.015007839
WB318	0.347943406	-0.037506071	0.035156152	0.062435174	0.007733053	0.013260169	-0.071855139	0.075563818	0.070358862	0.176236976	0.133170675	0.093302257	0.162215951	0.134306467	0.144070926	-0.181483145	-0.123839047	-0.130735605	-0.125842917	0.002365528	0.191038988	0.239432177	0.111485671	0.033070931	0.056614832	-0.047482165	-0.031714688	0.063940955	0.00296774	0.24901273	-0.032293509	-0.035227627	-0.118776525	-0.022738906	-0.243577904	0.04607407	-0.109162428	-0.097345028	-0.07497846	-0.073829431	-0.226628034	-0.235977709	0.030257275	-0.078960911	-0.100295923	-0.108265203	-0.055192105	-0.080553485	-0.087084427
WB319	0.434861625	-0.062381991	-0.014429566	0.024157675	0.012208691	0.014443983	-0.038807311	0.038447883	0.034128367	0.279981248	0.187590465	0.192258146	0.21551344	0.237430191	0.188178031	-0.119510264	-0.126749457	-0.115822301	-0.136139741	0.08087688	0.233657464	0.253118436	0.165271912	0.060621255	0.119790157	0.043183915	-0.022063968	0.064123633	-0.00720737	0.302285374	0.012106846	-0.006096109	-0.166606968	-0.109915478	-0.302101558	0.032541504	-0.104706064	-0.112502298	-0.145173541	-0.082903329	-0.298094118	-0.306699622	0.047581524	-0.14177339	-0.132526813	-0.163186006	-0.123003009	-0.060096006	-0.058894229
WB321	-0.203510064	-0.259880134	-0.303079399	-0.242731649	-0.213444514	-0.272499944	0.034925494	-0.263957272	-0.26975573	-0.058558438	-0.253201184	-0.18985613	-0.038050023	-0.148306228	-0.171372262	-0.330713512	-0.35132204	-0.352917805	-0.371771671	-0.260602583	-0.206226943	-0.282362844	-0.2843539	-0.261475231	-0.313266016	-0.266542368	-0.325396797	-0.186501794	-0.129021347	-0.165329298	-0.258566037	-0.280317886	1.204751405	1.009526574	2.558269272	-0.253921223	-0.306204149	-0.057602493	-0.120108766	-0.069668084	2.569900585	2.539832191	-0.203432031	-0.058257869	-0.0554461	-0.07695409	0.030033174	-0.091537273	-0.100973336
WB322	0.026568136	-0.06749074	-0.020111961	-0.029636137	-0.031313846	-0.028760669	-0.093825159	-0.06497514	-0.053354544	0.026338508	0.076410944	0.022935663	0.008000627	-0.0380933	0.042959703	-0.192161801	-0.114680271	-0.210210507	-0.104735664	-0.043644492	0.080433472	0.057623577	0.044830758	0.108171412	0.013158225	-0.103162879	-0.330757866	-0.022147372	-0.082487602	-0.089738487	-0.097829145	-0.098511871	-0.019412657	-0.093286291	-0.151522145	0.697392344	-0.216160359	0.757372373	0.853568154	0.869716212	-0.157574998	-0.157489536	0.546088516	0.829345642	-0.171500453	0.68292456	-0.14557187	-0.14339119	-0.196371597
WB323	-0.101604346	-0.074766535	-0.004356901	-0.051106308	-0.023431495	0.066711918	-0.124847909	-0.07411897	-0.057801193	0.045343412	0.082664283	0.079199052	0.077463082	-0.034831452	0.005875955	-0.079398111	-0.06425043	-0.158606546	-0.090202405	-0.002211283	0.124194079	0.096066742	0.075510467	0.080871463	0.004230225	-0.107883336	-0.249672765	-0.028906955	-0.137881523	-0.043344806	-0.047687146	-0.132403857	-0.109451987	-0.12241332	-0.100587628	0.401696656	-0.212655234	0.710293336	0.690158842	0.679045875	-0.080847397	-0.109053801	0.431556605	0.689994771	-0.180368996	0.658405153	-0.102851213	-0.13299016	-0.165331098
WB324	-0.136196931	-0.081680351	-0.062447976	-0.11864243	-0.091043011	-0.042807953	-0.138670225	-0.140741395	-0.135579221	0.049993973	0.096647188	0.04306251	0.041581583	-0.058074698	0.005324245	-0.111314942	-0.118624467	-0.169878473	-0.088901992	0.015267729	0.102472695	0.090113076	0.041447118	0.057036659	0.012600728	-0.112171381	-0.23339008	-0.07750746	-0.092270851	-0.01105556	-0.066974732	-0.110676527	-0.060755572	-0.187483956	-0.065637497	0.399726232	-0.203936006	0.597088709	0.547538128	0.594039021	-0.084007757	-0.070126475	0.47558799	0.631975243	-0.148943299	0.549513172	-0.105936245	-0.115561771	-0.188347714
WB325	0.024353379	0.016045359	-0.022228613	0.042750062	0.019518066	0.01817481	-0.046188908	0.139571236	0.149950901	-0.177353971	-0.104346417	-0.111189864	-0.179764649	-0.109161094	-0.12796849	0.219284724	0.218195998	0.166016863	0.260979745	-0.043632367	-0.126904307	-0.09997037	-0.038541651	-0.019042109	0.008663187	0.239504349	0.338442936	-0.019481189	0.019502851	-0.172564901	0.229412808	-0.013381741	-0.393820535	-0.30943824	-0.367927308	-0.021567375	0.141927656	-0.216529177	-0.18921707	-0.258778696	-0.383131059	-0.35132091	-0.222402327	-0.21109653	-0.147304606	-0.247258142	-0.119069423	-0.17942975	-0.135264171
WB326	-0.274508094	-0.35474647	-0.393653108	-0.378988023	-0.358233247	-0.387527713	-0.052502738	-0.454358578	-0.464659741	-0.280424274	-0.374495597	-0.296887111	-0.271351513	-0.331581059	-0.299785266	-0.39713727	-0.397779756	-0.363815253	-0.402463808	-0.361572218	-0.300466435	-0.369311632	-0.378034155	-0.293719418	-0.372357505	-0.34650141	-0.418362485	-0.373517265	-0.035894045	-0.265779389	-0.326160383	-0.367067829	1.91717844	1.595990622	1.49554847	-0.156048295	-0.330890626	-0.10160112	-0.08365421	-0.105667555	1.530186335	1.516021524	-0.159618793	-0.09107823	0.280909184	-0.120959203	0.275371664	0.382598845	0.200261317
WB327	-0.133288083	-0.203094356	-0.215587222	-0.155970908	-0.141073087	-0.174693701	-0.065404257	-0.20059233	-0.208342716	-0.226803448	-0.210135418	-0.194463174	-0.213478141	-0.21652894	-0.264085363	-0.155336077	-0.172754069	-0.20743156	-0.17135139	-0.183324559	-0.265064847	-0.240558537	-0.225663509	-0.193854678	-0.207415067	-0.190362597	-0.194788639	-0.205595616	0.115790673	-0.200105232	-0.180583444	-0.194728262	8.47E-05	0.06371038	0.227892713	-0.065711048	-0.145760637	-0.070241102	-0.112635697	-0.102845361	0.202394999	0.211668124	-0.11309024	-0.028857259	0.10257477	-0.036845709	0.030567327	0.00259717	0.002234393
WB328	0.021633358	-0.182706264	-0.096086919	-0.189532168	-0.153513003	-0.09228094	-0.197742005	-0.215400508	-0.208040834	-0.17178978	-0.098373076	-0.125464603	-0.18771778	-0.261845736	-0.173121199	-0.27927335	-0.200979172	-0.271935588	-0.186166739	-0.167819227	-0.050482657	0.001147911	-0.133518176	0.009347796	-0.151681549	-0.220198507	-0.248302753	-0.167675414	0.018442688	-0.122022924	-0.24841379	-0.233853587	-0.076023408	-0.141218201	-0.239358737	0.637381503	-0.078377805	0.817371194	0.801537904	0.806548622	-0.207588584	-0.202800466	0.569294269	0.770874448	-0.060211204	0.737327497	0.014274283	-0.091763556	-0.066675259
WB329	-0.192092291	-0.207184948	-0.223306205	-0.167349063	-0.143705042	-0.191505377	-0.226573513	-0.148123397	-0.147173934	-0.214119981	-0.152286819	-0.152181239	-0.209869566	-0.189871591	-0.189772458	-0.135461222	-0.124354579	-0.141737909	-0.113156651	-0.198458441	-0.129297068	-0.124080883	-0.208383689	-0.156920647	-0.185501164	-0.105528996	-0.042675299	-0.175187939	0.156582359	-0.152947638	-0.161304664	-0.165446294	-0.108256549	-0.106478289	0.059753264	-0.136336552	0.073667001	-0.146512464	-0.232077127	-0.133945452	0.079107462	0.081214723	-0.197698682	-0.120062776	0.127363408	-0.053826599	0.160820254	0.174478846	0.09466837
WB331	-0.107899329	-0.098098603	-0.061783134	-0.154523928	-0.102384	-0.062094484	-0.172640363	-0.077184881	-0.067725439	-0.028563845	0.050829551	0.060701166	0.042385438	-0.027886917	0.010839583	-0.145849923	-0.09023983	-0.146786798	-0.117607249	-0.004225813	0.115626406	0.089599866	0.059212115	0.125244651	0.012491948	-0.080670428	-0.260570328	-0.10756132	-0.217176242	-0.112631123	-0.125559304	-0.137534973	-0.136413575	-0.122048171	-0.134319329	0.544850941	-0.23615969	1.10392009	0.956055814	0.955615021	-0.107391456	-0.11774445	0.71684202	1.022843657	-0.198940229	1.12963253	-0.150519217	-0.210680443	-0.180202897
WB332	-0.1587595	-0.192826047	-0.228782232	-0.152857229	-0.150186272	-0.196911429	-0.094646289	-0.19061322	-0.19239297	-0.264780607	-0.19418768	-0.178274346	-0.233114571	-0.264337201	-0.294194515	-0.160845542	-0.169630095	-0.197604893	-0.126155916	-0.222646192	-0.239338707	-0.246853624	-0.212763283	-0.185080477	-0.264807947	-0.188464258	-0.221143456	-0.204403842	0.047966361	-0.231752668	-0.155941783	-0.154220115	0.019090809	-0.005951848	0.177663196	-0.095976078	-0.142565912	-0.090675696	-0.141711193	-0.131126367	0.181987277	0.220167547	-0.149699704	-0.071272221	0.097992557	-0.067709744	-0.027373303	0.01134431	0.025942685
WB333	-0.23829226	-0.23783226	-0.251111569	-0.22560609	-0.226771696	-0.275235868	-0.168548841	-0.188254912	-0.202346076	-0.255086086	-0.206103078	-0.198891977	-0.216254307	-0.212411766	-0.224772274	-0.184560005	-0.182373435	-0.208671824	-0.129911436	-0.210185762	-0.200644394	-0.22740436	-0.283044486	-0.201211131	-0.246342002	-0.143626161	-0.209008317	-0.23594918	0.050741783	-0.224791843	-0.178643392	-0.214936158	0.043730634	0.070362572	0.252990895	-0.166970228	-0.075699973	-0.061636326	-0.102081823	-0.102864507	0.207584395	0.281420916	-0.213127892	-0.045637925	0.146682709	-0.109583836	0.086894642	0.060506686	-0.010008314
WB334	-0.101226747	-0.080920248	-0.037576096	-0.12030705	-0.089387659	-0.035232247	-0.150493132	-0.084951113	-0.065501068	-0.03155972	0.089619878	0.113576559	0.038427687	-0.043076504	0.031904262	-0.20088279	-0.106580229	-0.163470784	-0.127393586	-0.024916745	0.059846054	0.098468537	0.050047635	0.115433435	-0.0157041	-0.094242272	-0.285994175	-0.028622034	-0.201916095	-0.061967115	-0.12945193	-0.1284585	-0.011580226	-0.090836509	-0.15371188	0.608616326	-0.275986261	0.813691394	0.920763396	0.888482762	-0.157874759	-0.151317368	0.714422423	0.908026047	-0.18130646	0.863069649	-0.15290238	-0.142726908	-0.211106941
WB335	-0.059751253	-0.09011571	0.085561811	0.026126787	-0.013931938	0.092105727	-0.048768173	0.051719972	0.045961006	-0.188083939	-0.078382579	-0.087853005	-0.171597997	-0.164469915	-0.131885178	0.085074656	0.180058898	0.099632262	0.118173053	-0.063548884	-0.049747081	0.033671879	-0.08586571	-0.063644856	-0.131954256	-0.064370548	0.246431502	-0.040074153	0.041519629	-0.059480662	0.034778113	0.019191385	-0.255360983	-0.261721259	-0.311314417	0.051468493	0.053700512	0.013174508	-0.001526509	0.008989351	-0.358186334	-0.327564902	-0.028965709	0.025345531	-0.17011945	-0.034424327	-0.141454623	-0.157607155	-0.156804436
WB338	-0.165095362	-0.167075242	-0.215747771	-0.221765352	-0.213998337	-0.243167877	-0.263638365	-0.246145683	-0.253616191	-0.068806867	-0.054647611	-0.028685557	0.032159895	-0.021805487	-0.026067513	-0.196124273	-0.180021601	-0.249408018	-0.197582694	-0.111322524	-0.079408496	-0.035359383	-0.096445833	-0.109649559	-0.104171769	-0.078762019	-0.142610635	-0.207633303	0.040686036	0.005680583	-0.051959152	-0.235415918	0.23273287	0.482205864	0.162771379	-0.182728102	-0.047321907	-0.144862713	-0.242552049	-0.194072163	0.162753681	0.136855883	-0.129929089	-0.061958664	0.591032019	-0.158597307	0.537204766	0.623826886	0.610086326
WB339	0.501933639	-0.04088429	-0.016746701	-0.01560818	0.077597315	0.076771607	-0.065282987	0.04864885	0.034203155	0.270842361	0.185341069	0.22433032	0.203697161	0.224158044	0.231583129	-0.198154071	-0.166754295	-0.200152523	-0.171025277	0.136379028	0.233610735	0.286980154	0.209429915	0.17292471	0.130306977	-0.030550966	-0.067766212	0.151566786	0.079119358	0.334403061	-0.064786621	-0.065999066	-0.191760552	-0.108245381	-0.327679154	0.198689925	-0.035397236	-0.053893503	-0.073427752	-0.034432317	-0.279996214	-0.283820958	0.12144879	-0.05882117	-0.100487409	-0.113641305	-0.087606526	-0.172762263	-0.103585705
WB340	0.60081585	0.021578004	0.09442077	0.078370388	0.104534452	0.113371597	0.021607855	0.093664462	0.093855278	0.295221563	0.13274784	0.25308021	0.260602718	0.287184866	0.254378328	-0.174761166	-0.155382565	-0.161100908	-0.163430401	0.137358708	0.247939703	0.408896217	0.247178242	0.145124342	0.178503576	0.038231225	-0.056479169	0.287190116	0.011854456	0.414359807	-0.041035332	0.019886509	-0.212899594	-0.150237525	-0.303401592	0.083214362	-0.098169395	0.044993385	0.010450967	0.083708178	-0.27916877	-0.291487617	0.139278985	0.059906824	-0.139265896	0.0392305	-0.166575418	-0.14766211	-0.121386465
WB341	0.597351622	0.02218894	0.086689583	0.068586711	0.103692248	0.10358792	0.016102889	0.09510008	0.095290896	0.304182972	0.135344176	0.257358713	0.269564127	0.293552498	0.25960705	-0.178993907	-0.161706098	-0.164306447	-0.166635941	0.138628679	0.25055508	0.417128233	0.247281699	0.139020449	0.174625904	0.030632283	-0.058922616	0.283229919	0.004275672	0.422223061	-0.044995529	0.014433143	-0.208231846	-0.146302685	-0.296511256	0.085995709	-0.094736289	0.038590064	0.009462037	0.09108758	-0.272278434	-0.284597281	0.142832976	0.058388513	-0.138400352	0.042020345	-0.166755005	-0.143063879	-0.118840724
WB342	-0.058256065	-0.231087415	-0.24700454	-0.284318051	-0.257452814	-0.250208207	0.039203653	-0.315440766	-0.30779433	-0.200581021	-0.186844594	-0.131755831	-0.130810392	-0.098873724	-0.093426824	-0.270848463	-0.240234951	-0.236088823	-0.266951225	-0.218043251	-0.200187568	-0.163601017	-0.254341482	-0.193934741	-0.301814937	-0.238513913	-0.179650246	-0.271414401	0.283966864	-0.091890826	-0.245177806	-0.219161691	0.688021786	0.78903543	0.462271008	-0.0530336	-0.002881941	-0.13710187	-0.04162696	-0.042266609	0.447129822	0.462450041	-0.20279313	-0.080791513	0.128663116	-0.071548518	0.224729547	0.154415879	0.083333
WB344	-0.264020946	-0.208729655	-0.198719936	-0.183959717	-0.209076006	-0.191506009	-0.253793294	-0.104267165	-0.115298747	-0.184651829	-0.16720884	-0.137778062	-0.127404774	-0.201400258	-0.206276302	-0.113680422	-0.120674306	-0.163960098	-0.086792802	-0.267733703	-0.129442271	-0.147710995	-0.261409135	-0.195376576	-0.250309497	-0.169487556	-0.158889253	-0.194053646	0.08799849	-0.203815427	-0.125334241	-0.131996208	-0.094315035	-0.079110587	0.13430268	-0.124085828	-0.047653391	-0.104165383	-0.200244888	-0.112057713	0.130542922	0.1438873	-0.143604677	-0.036696874	0.167569466	-0.046549766	0.159680774	0.122970747	0.070989401
WB345	-0.112299015	-0.151173229	-0.159368736	-0.114255886	-0.127558933	-0.158038944	-0.17663496	-0.146099178	-0.139684261	-0.164022707	-0.116205944	-0.205048939	-0.151053363	-0.198302638	-0.197387756	-0.156167111	-0.155591148	-0.173405944	-0.07608292	-0.180553839	-0.105005393	-0.171846427	-0.240593286	-0.141026128	-0.193150974	-0.165751944	-0.19479228	-0.148114803	0.228544079	-0.153612656	-0.149361848	-0.126311264	-0.064619671	-0.083352555	0.00706093	-0.152792834	0.00454914	-0.064760595	-0.123422232	-0.063113305	0.022023675	0.040879945	-0.138157539	-0.005416296	0.133634965	-0.12869581	0.018316844	0.099491539	0.072076922
WB346	-0.188092711	-0.214735487	-0.192928938	-0.203003221	-0.196836261	-0.239201856	-0.085224408	-0.183293578	-0.20272653	-0.243751162	-0.232421414	-0.248915878	-0.241471711	-0.24570351	-0.237814978	-0.207894365	-0.190797815	-0.215586254	-0.112808084	-0.202074419	-0.260313716	-0.258111205	-0.26360614	-0.222342526	-0.229255309	-0.207015702	-0.201981047	-0.172228284	0.179492939	-0.212892148	-0.162004396	-0.196639202	0.069811283	-0.001763655	0.232305562	-0.167103533	-0.022692955	-0.016659629	-0.130551147	-0.052743423	0.267792179	0.293115932	-0.148809549	-0.029618726	0.158976728	-0.155066874	0.028427684	0.037589969	0.048729508
WB347	-0.23645698	-0.199870528	-0.211371432	-0.156660866	-0.162754145	-0.177659715	-0.248964105	-0.13559837	-0.151012564	-0.212179076	-0.15625557	-0.195592872	-0.239599916	-0.199053142	-0.199506286	-0.150781334	-0.148924865	-0.215239275	-0.135543536	-0.245594697	-0.166451185	-0.183338321	-0.255452482	-0.240773318	-0.239386433	-0.137716597	-0.130945361	-0.192362211	0.209549489	-0.203661397	-0.203206944	-0.205053308	-0.0836705	-0.222286963	0.035508268	-0.137753958	0.058933835	-0.089894512	-0.18397951	-0.095354009	0.04410571	0.062156169	-0.134203471	-0.064707376	0.150958588	-0.082578257	0.160959769	0.208496617	0.127359689
WB348	-0.203544794	-0.189591403	-0.239461397	-0.208303332	-0.181275768	-0.243977833	-0.124105096	-0.23654805	-0.238848525	-0.199484996	-0.188248653	-0.201245855	-0.225646958	-0.196838395	-0.228586924	-0.258955874	-0.2555278	-0.277803781	-0.247995877	-0.25772771	-0.213594801	-0.250088699	-0.264328254	-0.176290775	-0.257978994	-0.247814239	-0.219903731	-0.2266895	0.164502501	-0.190890467	-0.161068766	-0.165865494	0.192528503	0.001854231	0.249828274	-0.218015366	-0.016736544	0.025843481	-0.069804067	-0.011025074	0.270008474	0.296757958	-0.115470282	-0.052578423	0.083733861	-0.12411325	-0.011277544	-0.006756372	-0.012829753
WB349	-0.060705912	-0.001953482	-0.13734655	-0.087151461	-0.148331019	-0.130016198	-0.18576724	-0.131481421	-0.122977383	-0.09957796	-0.114095103	-0.06397206	-0.152795802	-0.124140782	-0.072400469	-0.177398263	-0.115770725	-0.117131727	-0.111663133	-0.039607179	-0.076441065	0.05072983	-0.138498779	-0.095268997	-0.121858272	-0.055081089	-0.07937646	-0.093780656	1.527881265	-0.008919109	0.024009651	-0.090610936	-0.160078507	-0.150360002	-0.184399751	-0.095014314	0.37790379	-0.112495017	-0.128937214	-0.153369863	-0.252051424	-0.234686064	-0.179758903	-0.112272665	0.13814734	-0.16748032	0.164197236	0.098255823	0.074168118
WB350	-0.114668858	-0.081969923	-0.044703826	-0.1479175	-0.061481706	-0.065936123	-0.138600766	-0.030291612	-0.033078914	-0.021747326	0.171030038	0.173741576	0.101586259	0.086922405	0.080353266	-0.282769378	-0.261493971	-0.281717688	-0.194193957	0.003282909	0.142637958	0.038894639	0.075450031	0.195666821	-0.037536446	0.0079192	-0.231144337	-0.010422205	-0.156832644	0.020334428	0.000206849	-0.107280052	0.017430213	-0.169112361	-0.042117136	0.427102843	-0.081905628	0.702111732	0.595956408	0.66356685	-0.088383645	-0.043462922	0.590449211	0.642380836	-0.147834247	0.613584491	-0.095145131	-0.1115925	-0.172082483
WB351	-0.052764758	-0.045351297	-0.026851973	-0.074041884	-0.062052106	-0.006902259	-0.129058458	-0.052674218	-0.032074175	0.101728396	0.115461467	0.143258661	0.131960464	0.023418261	0.096099324	-0.222458589	-0.122534306	-0.202328642	-0.149996772	0.102811581	0.161403507	0.140040308	0.097850262	0.240451194	0.125704088	-0.091597406	-0.315210482	0.033255759	-0.148763481	0.008673475	-0.099715362	-0.103052081	-0.036178936	-0.046521644	-0.131593523	0.594025853	-0.220284264	0.743485308	0.812259382	0.751089976	-0.123593213	-0.103235326	0.584959476	0.74178076	-0.187120153	0.774852758	-0.165493241	-0.134268003	-0.186987896
WB352	0.052788365	-0.073554547	-0.096876676	-0.118334527	-0.070422055	-0.098493848	-0.109222543	-0.102213711	-0.095310064	0.015370341	0.134088909	-0.042449685	-0.025606272	-0.067409151	-0.056272621	-0.212314848	-0.172121472	-0.218522314	-0.187814908	0.009681228	0.051321071	0.175137487	-0.027809763	0.065926292	0.0149434	-0.14113177	-0.127635868	-0.061626038	-0.057837349	0.065935619	-0.13301731	-0.123293168	-0.137831684	-0.080226508	-0.170647172	0.500655715	-0.146107961	0.443697806	0.397395797	0.371790243	-0.214053964	-0.183620063	0.312177687	0.399541472	-0.024115179	0.481934507	-0.038915715	-0.024789475	0.010627225
WB353	-0.162169793	-0.215049079	-0.207100133	-0.194759168	-0.180432757	-0.198967096	-0.24969714	-0.235512835	-0.229981196	-0.16337661	-0.133201059	-0.230791932	-0.236178746	-0.23403121	-0.225835077	-0.178980861	-0.1759011	-0.194368201	-0.169530831	-0.162114344	-0.168248795	-0.202216264	-0.241495043	-0.1621598	-0.160853174	-0.213461319	-0.190141104	-0.136932103	0.183884495	-0.170598098	-0.192887884	-0.244394034	-0.047848772	-0.104196624	0.065739858	-0.181217131	0.070905448	0.068904066	-0.05994797	-0.004087748	0.084365994	0.101504807	-0.079320076	0.055646312	0.181901528	-0.047123161	0.130834077	0.099324984	0.109200267
WB354	0.413205783	0.554265287	0.495583483	0.36442104	0.405858174	0.454422233	0.296705604	0.421829137	0.449113076	0.634099364	0.789579085	0.837149827	0.759218554	0.820438675	0.772830253	0.027577657	-0.082480989	0.045508383	-0.030211065	0.772554334	0.679927453	0.433959369	1.061935334	1.005764884	0.981386963	0.704676126	-0.003934267	0.485984041	-0.193497687	0.603290019	0.62880243	0.404022589	-0.302910078	-0.324498758	-0.294994684	-0.034677885	-0.043233053	0.028307908	0.020066618	0.073037046	-0.290258966	-0.284118605	0.221002915	0.007653538	-0.242656393	0.033788101	-0.25040417	-0.296576717	-0.296803763
WB355	0.050196793	-0.162574109	-0.161129565	-0.232147595	-0.166544717	-0.153918941	-0.259376249	-0.17981172	-0.172711813	-0.139736152	-0.077112709	-0.056829069	-0.102471874	-0.128341681	-0.081788035	-0.265380899	-0.211895602	-0.268557046	-0.223627358	-0.10791261	-0.045269545	0.055957128	-0.062602968	-0.026531983	-0.120303604	-0.215846518	-0.227809108	-0.142120858	0.043988223	-0.059448244	-0.200501728	-0.239315194	-0.142856568	-0.030119665	-0.222394119	0.610710637	-0.063972389	0.671539491	0.661784757	0.734094496	-0.213629267	-0.200163708	0.47863574	0.574725122	-0.100700182	0.718297503	-0.08492619	-0.132457125	-0.093131887
WB356	-0.20217595	-0.230615146	-0.228729186	-0.168951797	-0.182574898	-0.217193269	-0.218921808	-0.211322618	-0.216060045	-0.194918841	-0.192277508	-0.2498072	-0.195326275	-0.202851503	-0.182941925	-0.120448215	-0.126640486	-0.149178932	-0.127704423	-0.210998384	-0.233027067	-0.196910115	-0.214572222	-0.189110055	-0.233967954	-0.200185211	-0.13887752	-0.217822271	0.172799769	-0.23977166	-0.173985959	-0.186889146	0.000853114	-0.14050232	0.12542038	-0.183399494	-0.029954591	-0.120241752	-0.162268268	-0.068102965	0.125112925	0.1322146	-0.149579335	-0.03160172	0.127373965	-0.071894273	0.11468148	0.116764849	0.048876877
WB357	0.191297936	-0.068247516	0.045941182	-0.009999333	0.027246519	0.053104035	-0.02020258	-0.052471611	-0.048596838	0.216729168	0.067733586	0.175339194	0.186491364	0.231622216	0.179204671	-0.288355733	-0.289595551	-0.253919572	-0.297802175	0.046643414	0.269990795	0.297450184	0.138809695	0.102766536	0.003573319	-0.003356786	-0.13127046	0.081299813	-0.063776678	0.348675701	-0.045239175	-0.119618076	0.100976364	0.156876524	-0.058702101	-0.036962183	-0.146922465	-0.01825782	-0.065830867	-0.04330734	-0.034991099	-0.009729874	0.078264236	-0.020036253	-0.127430767	-0.002615257	-0.114357634	-0.146914455	-0.132571075
WB359	0.229696895	-0.016836311	-0.032851872	-0.093674945	-0.019288336	-0.03931256	-0.071493803	-0.02613272	-0.014123791	0.220611875	0.232746202	0.27488901	0.216572725	0.275862563	0.222768654	-0.277945123	-0.280665071	-0.296107641	-0.228071748	0.151980029	0.214153981	0.265230672	0.180350428	0.216503059	0.125492298	0.008475064	-0.108801414	-0.000724611	-0.032076056	0.3642971	-0.019635083	-0.062283352	-0.116370019	-0.140030848	-0.153179191	0.313004037	-0.118757796	0.474177652	0.336223144	0.426634353	-0.148387893	-0.168958848	0.382795714	0.330186641	-0.067571336	0.459975885	-0.061947316	-0.10522051	-0.106512389
WB360	-0.14611623	-0.185118626	-0.107747415	-0.107871238	-0.117943874	-0.103077522	-0.201525281	-0.241737014	-0.243151546	-0.197932043	-0.105607825	-0.174086309	-0.185791926	-0.156680062	-0.182109733	-0.030936258	-0.084242074	-0.111093037	-0.154899866	-0.162973849	-0.174147309	-0.136269046	-0.127261766	-0.153756962	-0.158480578	-0.164304933	-0.154216022	-0.149000566	0.078627858	-0.11606381	-0.138836998	-0.181574632	-0.004463674	0.018804267	-0.018477023	-0.056508344	-0.053191576	-0.117722869	-0.087757695	-0.109487506	-0.089397786	-0.064805885	-0.106567066	-0.057629971	0.977423496	-0.066249119	0.779402203	0.882658827	1.02978482
WB361	-0.238065492	-0.314954759	-0.302321705	-0.278946459	-0.270261978	-0.284318731	0.024091847	-0.3017865	-0.337203822	-0.171937221	-0.198959902	-0.269733617	-0.200518624	-0.245662173	-0.232880937	-0.315972203	-0.317469481	-0.345478914	-0.325015019	-0.296639952	-0.263903728	-0.182499907	-0.321002811	-0.251391657	-0.355567859	-0.313945919	-0.274646242	-0.283751839	0.045050455	-0.160571841	-0.279027082	-0.292973316	0.719655474	0.851780887	0.878220009	-0.145079251	-0.170260522	-0.039060981	-0.153500839	-0.13614031	0.810656513	0.806772495	-0.169115414	-0.074948513	0.32834911	-0.095081636	0.27857157	0.390436863	0.370324489
WB362	-0.227955513	-0.275285187	-0.258870453	-0.223728999	-0.24277682	-0.234130241	-0.297120171	-0.17446568	-0.177270544	-0.230298567	-0.135869391	-0.196965011	-0.194290239	-0.192632596	-0.194826181	-0.172840601	-0.175851381	-0.200546746	-0.195829719	-0.248182797	-0.141270453	-0.186479876	-0.235740359	-0.197491084	-0.243736294	-0.179153062	-0.160274336	-0.235416806	0.143137413	-0.223208297	-0.213485232	-0.18508396	0.10850679	-0.098362184	0.192419264	-0.155406895	-0.046025621	-0.093141179	-0.181959064	-0.115660441	0.140463411	0.14612261	-0.114836963	-0.079737727	0.148022241	-0.086168833	0.088750014	0.072161957	0.006737065
WB363	-0.111477809	-0.171989074	-0.164221712	-0.195763588	-0.186974552	-0.165498769	-0.277729309	-0.151915955	-0.159532302	-0.070131643	-0.072438548	-0.073410364	-0.018421461	-0.044577833	-0.007201831	-0.101845781	-0.186364568	-0.144865128	-0.1178547	-0.080498993	-0.047409252	-0.020625512	-0.020333698	-0.071987436	-0.085001758	-0.142637262	-0.153028638	-0.210818924	-0.054977756	-0.053578437	-0.12094519	-0.222286791	0.014715109	0.039686781	-0.07029927	0.287308041	-0.200659999	0.39769526	0.348545301	0.320647955	-0.049459167	-0.0630336	0.262829998	0.39884783	0.084325755	0.486046955	0.093650131	0.085259823	0.077767594
WB364	-0.133963681	-0.10129511	-0.054646568	-0.084916067	-0.082047239	-0.056281294	-0.166750153	-0.040608717	-0.039245616	0.062329701	0.003338549	0.033980634	0.064543971	0.052009668	0.060121564	0.005828065	-0.082049822	-0.038908223	-0.030371188	0.050649766	0.052049694	-0.081410739	0.070787836	0.059328978	0.007241125	-0.080899702	-0.256737217	-0.071050317	-0.077550871	-0.091215171	-0.011935589	-0.074267678	-0.003161478	0.070377808	-0.065362936	0.19218958	-0.22617476	0.383645693	0.269779441	0.263938286	-0.033107585	-0.045813631	0.250217369	0.280390821	0.134851177	0.349855099	0.149496766	0.180233533	0.161308687
WB365	-0.211262831	-0.18227121	-0.268142872	-0.304750195	-0.272632218	-0.273410267	0.004432205	-0.336717338	-0.334329039	-0.192240082	-0.268808579	-0.265141035	-0.297813114	-0.241421927	-0.273177604	-0.182252168	-0.235851723	-0.255193211	-0.25138158	-0.3005371	-0.222083825	-0.276751708	-0.243682321	-0.158941426	-0.286283828	-0.272151761	-0.113587032	-0.277643291	-0.151949523	-0.067228275	-0.178407063	-0.260654834	1.570204648	1.294837998	1.273726746	-0.123949471	0.052567303	-0.162837983	-0.113199517	-0.153034517	1.296044855	1.29854747	-0.206632786	-0.137764048	-0.100201138	-0.13502749	-0.013909256	-0.112240564	-0.178726452
WB368	-0.180250622	-0.042010968	-0.142315986	-0.167067222	-0.171726606	-0.162188769	-0.181467083	-0.16744707	-0.158149462	-0.063334367	-0.067484864	-0.106106458	-0.090321837	-0.106303124	-0.090745857	-0.165656261	-0.131089307	-0.148272645	-0.132121645	-0.190836202	-0.022371132	-0.128219328	-0.124102607	-0.070605914	-0.177148256	-0.143971536	-0.145647715	-0.084556688	0.083811855	-0.117269361	-0.104798033	-0.097957973	0.092223668	-0.110254799	0.041609022	-0.182459643	0.278033056	-0.138745345	-0.210207867	-0.190174438	0.091333551	0.11075667	-0.188948808	-0.175745011	0.176632179	-0.0105218	0.106259993	0.061549613	0.134062235
WB370	0.051864306	-0.025722929	0.080055092	0.045786562	0.08797486	0.126364111	0.029796319	0.00117846	0.015196242	0.095316249	0.14954095	0.11911248	0.105095748	0.053074908	0.074613632	-0.174212133	-0.119013512	-0.144244104	-0.114486935	0.103710512	0.252737335	0.101537695	0.146271623	0.205911727	0.071298911	-0.01846774	-0.204955933	0.050816959	-0.156324941	0.034556204	-0.052438698	-0.062897174	-0.049493499	-0.127335651	-0.19151583	0.559637022	-0.206116347	0.629773037	0.789438736	0.660601167	-0.185417638	-0.189084491	0.452036073	0.565687109	-0.1558437	0.551983607	-0.167653355	-0.114300333	-0.15250094
WB371	0.385822444	0.170720811	0.112962567	0.103429564	0.082009888	0.064914118	0.017086303	0.120446987	0.130598488	0.246114399	0.175450725	0.172774485	0.197857473	0.209264569	0.253880185	-0.021509422	0.006430838	-0.00260086	-0.007173641	0.140566608	0.299812264	0.353962462	0.206740039	0.150613735	0.171542174	0.151172528	0.044857175	0.243461051	0.025048954	0.239243449	0.058241162	0.120935169	-0.367519922	-0.272246065	-0.340247212	-0.070492444	-0.006615803	-0.145668087	-0.124396164	-0.048945358	-0.33075197	-0.340977776	-0.032944218	-0.036339001	-0.111873528	-0.024980631	-0.13566973	-0.153831362	-0.115136319
WB372	-0.108166238	-0.163016815	-0.137827489	-0.128313729	-0.110740545	-0.162957876	-0.130849028	-0.217267126	-0.207892949	-0.216269712	-0.191174669	-0.255788612	-0.228570529	-0.20664924	-0.214159292	-0.020788029	-0.061426976	-0.119374806	-0.069761959	-0.19737602	-0.197639296	-0.180828669	-0.256059945	-0.210199956	-0.235133667	-0.225925979	-0.166100816	-0.145413952	0.060966647	-0.167523263	-0.200326134	-0.206283237	-0.112434292	0.116289913	-0.103272476	-0.103353837	-0.087824153	-0.170482652	-0.126917808	-0.225316056	-0.117744558	-0.077380136	-0.153086094	-0.18206725	1.764823049	-0.190608607	1.092918651	1.741362465	1.795631805
WB373	-0.072412974	-0.071130463	0.077461531	0.046937355	-0.02332307	0.106392324	-0.06030605	0.01540389	0.019140486	-0.18342563	-0.109354822	-0.103126908	-0.182837512	-0.195633107	-0.171877926	0.119094852	0.21105293	0.1226022	0.179398669	-0.116809793	-0.098452867	-0.024536496	-0.121299574	-0.095159075	-0.174237382	-0.079052049	0.268578682	-0.04364857	0.038694886	-0.084653623	0.037344906	-0.003737005	-0.321136343	-0.312559818	-0.363102788	-0.009663749	0.122445446	-0.020368521	-0.037767026	-0.048415532	-0.407761184	-0.388303281	-0.048535129	-0.05200897	-0.120658298	-0.096104847	-0.114090885	-0.109612548	-0.102250484
WB374	-0.038801693	-0.059236073	-0.175616369	-0.138637203	-0.086608672	-0.144287191	-0.141767389	-0.097819437	-0.098423798	0.020968721	-0.047824755	-0.121216987	0.011417926	-0.066881759	-0.057440144	-0.131049493	-0.172677717	-0.165429975	-0.135015392	-0.151285232	-0.01026997	-0.117348703	-0.172079845	-0.08167971	-0.143126767	-0.175379615	-0.098902135	-0.082482172	0.160010164	-0.061944618	-0.151096639	-0.043239417	0.192244153	0.110712509	0.17190679	-0.15234496	0.121522148	-0.246461968	-0.244761977	-0.234347623	0.225201476	0.227377526	-0.224956235	-0.21071645	0.086977078	-0.244106355	0.185179423	-0.014501573	0.018123331
WB376	-0.179344831	-0.0348619	-0.141995834	-0.114179814	-0.149465081	-0.154060879	-0.163675936	-0.147870709	-0.137316208	-0.035993832	-0.056617991	-0.068355318	-0.114656457	-0.055163173	-0.067730708	-0.125565253	-0.087208336	-0.115459477	-0.038095878	0.011093104	-0.00753969	-0.083305859	-0.140487087	-0.058123272	-0.076398025	-0.109551792	-0.107690305	-0.123594497	0.132297096	-0.047984278	-0.021791781	-0.093129837	0.019015521	-0.1457129	0.033017569	-0.184325722	0.247787345	-0.171281591	-0.259863973	-0.181799314	0.006481937	0.012465714	-0.196327107	-0.176266406	0.219173764	-0.130141175	0.138662419	0.142740792	0.169681956
WB377	0.012556959	-0.05426399	-0.125573547	-0.070575016	-0.118549681	-0.104965147	-0.15985422	-0.149006148	-0.161466476	-0.139015033	-0.169310393	-0.14889159	-0.242596156	-0.199220994	-0.172884056	-0.143958959	-0.10459542	-0.085713579	-0.092767411	-0.085257113	-0.172252937	0.023626693	-0.212711475	-0.158759593	-0.193296733	-0.137079226	-0.08462008	-0.113129714	1.760863991	-0.05487803	-0.085977731	-0.081857127	-0.184693968	-0.177816351	-0.180309879	-0.117240006	0.260527685	-0.102384019	-0.11587867	-0.111724454	-0.217887718	-0.228289763	-0.122077512	-0.107745527	0.165097592	-0.138678906	0.16275911	0.070236124	0.050236773
WB379	-0.066382028	0.092519766	0.073555895	0.065736221	0.030980346	0.039643712	0.064557331	0.181520311	0.149847088	-0.161193718	-0.163681727	-0.134504633	-0.149835391	-0.161724119	-0.175777006	0.337066536	0.252474092	0.38168665	0.357324671	0.023096612	-0.208899052	-0.113819453	-0.057975126	-0.127089729	0.000418071	0.218475566	0.502365746	-0.01020108	-0.04868757	-0.117699882	0.191898315	0.153993086	-0.435350577	-0.375708445	-0.399901104	-0.156391434	0.061323535	-0.328320599	-0.305420229	-0.310638493	-0.374123655	-0.360795733	-0.281196855	-0.332753776	-0.174791437	-0.307086771	-0.19759831	-0.164718047	-0.149921889
WB382	-0.029534647	0.0313015	0.071378392	0.110344921	0.072091716	0.09638473	-0.015620974	0.166305007	0.168931012	-0.193823366	-0.183981418	-0.163473621	-0.180428865	-0.170587365	-0.155323886	0.282251356	0.273314706	0.382006405	0.458024064	-0.109666869	-0.175347424	-0.057894705	-0.03047377	-0.160168492	-0.051763715	0.167873619	0.3547671	0.009090732	-0.089631689	-0.111146423	0.136055446	0.04152268	-0.447192763	-0.369938329	-0.375821998	-0.119182058	0.0605682	-0.31906271	-0.285315598	-0.289239495	-0.372227182	-0.371439413	-0.282948663	-0.31286136	-0.223203485	-0.280287623	-0.231405279	-0.202225501	-0.208696561
WB384	-0.169761565	-0.1402847	-0.063769975	0.004751932	-0.047656675	-0.067331846	-0.115841783	-0.029953051	-0.027062292	-0.240579005	-0.2526819	-0.216253927	-0.237440728	-0.254311786	-0.229391975	0.319746527	0.299460734	0.332705028	0.204397218	-0.180297343	-0.213277092	-0.171447032	-0.215174311	-0.233399717	-0.218403626	-0.078879745	0.163267816	-0.101673703	0.125173103	-0.189760854	-0.065426238	-0.033204772	-0.390210595	-0.289380325	-0.313464781	-0.196623318	0.292619349	-0.276584617	-0.325229922	-0.288946761	-0.316319433	-0.302070202	-0.297293579	-0.240113665	0.238170381	-0.254085131	0.007755283	0.162104171	0.209617595
WB393	-0.139301722	0.04484493	0.006318653	-0.031240622	-0.072165783	-0.041899681	-0.070536066	0.096616837	0.092318122	-0.212617643	-0.137685579	-0.182687219	-0.168226834	-0.201117771	-0.17065603	0.130391762	0.158936016	0.13082755	0.171502523	0.006934775	-0.144439452	-0.132587604	-0.137937172	-0.189929936	-0.015785761	-0.001671731	0.337289572	-0.030676447	0.004105069	-0.152827284	0.017937767	0.072159724	-0.320392769	-0.285199568	-0.33187155	-0.140074017	0.214323563	-0.293060292	-0.271807237	-0.284458731	-0.319558183	-0.335522419	-0.253179789	-0.246202436	-0.09624097	-0.203548715	-0.159752154	-0.092662066	-0.082445799
WB398	0.457183277	-0.033164456	0.036521255	0.062646872	0.056551072	0.069504789	0.001297737	-0.021064489	-0.019863891	0.293318839	0.11006084	0.239266865	0.214468533	0.253748728	0.238923994	-0.190913363	-0.16516175	-0.179137122	-0.201189433	0.143123085	0.286313045	0.401261823	0.159200008	0.08724372	0.114564025	-0.020309152	-0.092572502	0.120027181	0.064190735	0.382692321	0.005731003	-0.033111983	-0.250410851	-0.288096316	-0.367502268	0.116124673	-0.024864483	0.088839981	0.059972298	0.117913371	-0.36918997	-0.393759899	0.180057315	0.101106664	-0.10062343	-0.017506851	-0.178590275	-0.177114989	-0.136112249
WB399	-0.115985314	-0.093265799	-0.063633825	-0.153977027	-0.10728853	-0.063945175	-0.181905971	-0.071538976	-0.062079535	-0.052582752	0.044856651	0.063136377	0.041414236	-0.033032402	0.01114553	-0.148856866	-0.088694069	-0.144756493	-0.11309175	-0.012459113	0.113250501	0.078814156	0.056304018	0.121112571	0.013116491	-0.077682485	-0.250505151	-0.112387248	-0.210180412	-0.120583283	-0.128497779	-0.136937802	-0.136490314	-0.118323438	-0.15932601	0.539765327	-0.217103503	1.082656045	0.945948958	0.935217248	-0.129878162	-0.138254302	0.6972701	1.004754925	-0.216074243	1.113615496	-0.159003945	-0.215190889	-0.193696335
WB400	-0.182998995	-0.197354929	-0.206438308	-0.193349032	-0.189400343	-0.211622677	-0.23060526	-0.219257246	-0.213859801	-0.174884508	-0.198245102	-0.241840156	-0.21593365	-0.194820266	-0.205672969	0.021380277	-0.067292519	-0.121389131	-0.046794349	-0.216690315	-0.240052298	-0.133304295	-0.238786678	-0.209104722	-0.210139954	-0.213684224	-0.192090262	-0.230732281	0.129989213	-0.128955497	-0.171342244	-0.24508067	-0.098936646	0.097142612	-0.116279945	-0.094019938	-0.023615704	-0.128509873	-0.116648472	-0.216346652	-0.123522377	-0.12671371	-0.169742985	-0.097874754	1.610756863	-0.131277951	0.944578736	1.603794675	1.763646697
WB401	-0.213306158	-0.227668812	-0.18014734	-0.175133305	-0.178664602	-0.20575267	-0.199577762	-0.22209165	-0.219897055	-0.203056963	-0.184650459	-0.235959336	-0.213325724	-0.226515069	-0.213324798	0.066121765	-0.019878039	-0.043197899	-0.041439948	-0.188332096	-0.185219087	-0.175265308	-0.280721686	-0.194533769	-0.213538078	-0.245707191	-0.161834917	-0.252769899	0.123024279	-0.175534825	-0.244970911	-0.200182059	-0.090932741	0.064635377	-0.167283101	-0.095098495	-0.071223965	-0.174492878	-0.17412044	-0.242654616	-0.153284861	-0.146100194	-0.213296107	-0.176695563	1.9205667	-0.177152828	1.064908003	1.741693512	1.963510584
WB402	-0.045816467	-0.100483998	0.060416662	-0.058130895	-0.065807254	0.048050197	-0.051797188	-0.035129492	-0.025270137	-0.003429325	0.134911689	0.148337186	0.076287095	0.037929234	0.108859889	-0.19926636	-0.151246235	-0.227982964	-0.129802945	0.078219962	0.154676816	0.073707174	0.139646726	0.226251699	0.012731473	-0.109447281	-0.239251283	0.004416012	-0.192407789	-0.065094983	-0.061481001	-0.078305472	-0.042859813	-0.101504853	-0.139075805	0.619720468	-0.235398238	0.807093849	1.003774613	0.869433573	-0.146392564	-0.11632672	0.566332375	0.755553468	-0.198200171	0.771753305	-0.133367236	-0.18244879	-0.173840148
WB403	0.464355975	0.260274246	0.270450623	0.220351313	0.259015544	0.295208369	0.17696342	0.251567272	0.287126435	0.466274789	0.491594317	0.703142379	0.628311167	0.662764062	0.642324837	-0.001310961	-0.030455036	0.007629677	-0.044043272	0.497081468	0.533115642	0.553803539	0.70057386	0.50125382	0.646556733	0.457441554	-0.075056308	0.273560823	-0.199986593	0.487644432	0.336532129	0.136136498	-0.291756639	-0.244007852	-0.410233226	0.233464808	-0.163779885	0.268256888	0.279524289	0.318734023	-0.394264828	-0.375151369	0.351647392	0.290509518	-0.25878764	0.271550637	-0.24271042	-0.213313609	-0.225225058
WB404	-0.124871327	-0.122742409	-0.173278295	-0.12966588	-0.141626395	-0.168383588	-0.17685012	-0.220005797	-0.214274811	-0.066904675	-0.120828136	-0.133892156	-0.074190178	-0.1067508	-0.121536535	-0.160723744	-0.185487785	-0.185497592	-0.156895243	-0.180585375	-0.132531504	-0.169793108	-0.156509677	-0.121709931	-0.190316486	-0.169639453	-0.121383698	-0.117980223	0.01459	-0.107459695	-0.146373727	-0.105675098	0.288547153	0.191847477	0.294593768	-0.181960573	0.105378927	-0.224344045	-0.238409874	-0.212874684	0.298390772	0.303870949	-0.29696187	-0.191908161	0.108477822	-0.161151066	0.091618105	0.149002159	0.075526516
WB405	0.523204759	0.010568493	-0.054840491	-0.018481375	0.060396303	-0.000671398	-0.049350456	-0.044592475	-0.04028623	0.249703139	0.102243676	0.171956954	0.13734402	0.169363164	0.136011697	-0.221427093	-0.199596572	-0.206055095	-0.188966323	0.246157285	0.261925873	0.358062696	0.258566356	0.182936886	0.305183609	0.046700623	-0.128703643	0.12700063	0.113457737	0.415036705	-0.031545138	-0.013441577	-0.209762386	-0.172715261	-0.331837598	0.12247087	-0.056027554	0.111832616	0.10974323	0.213443707	-0.298893482	-0.320670943	0.139435304	0.156342197	-0.205213742	0.056463858	-0.221012728	-0.218236429	-0.17427093
WB422	-0.032633234	-0.097859485	-0.002510359	-0.058115617	-0.045140247	0.045161633	-0.101145874	-0.094842062	-0.078524285	0.109750189	0.124781916	0.080871225	0.125860659	0.00961385	0.094496835	-0.181232451	-0.102513456	-0.173627011	-0.119043538	0.062061467	0.083454947	0.083746559	0.117534666	0.138131591	0.125913392	-0.095402612	-0.206396756	-0.035154619	-0.176120159	-0.030066927	-0.101117702	-0.083867743	-0.020304293	-0.071586392	-0.174036078	0.768408008	-0.280157344	0.885655713	0.937820216	0.909528307	-0.201443137	-0.218443754	0.676218533	0.759020856	-0.200418005	0.874968824	-0.110194794	-0.203681082	-0.195795934
WB424	0.149211256	-0.046109014	0.206573501	0.125640252	0.10486045	0.156223558	0.094894918	-0.001587409	-0.002757874	0.07362138	0.12219929	0.033279403	0.063526748	0.089595648	0.093438675	-0.083105909	-0.064917747	-0.144865077	-0.114658329	0.097478334	0.2106735	0.042481944	0.156171682	0.201240565	0.126488929	0.076140942	-0.070432942	0.180251487	-0.038377678	0.05246397	0.056684297	-0.008938075	-0.02725296	-0.081713321	-0.219352424	0.097195163	0.018324708	0.188713642	0.248217905	0.198659383	-0.179451423	-0.174727033	0.149048804	0.213640682	-0.163529713	0.323795152	-0.146503938	-0.157960065	-0.145290245
WB426	0.005373601	0.004208931	-0.062136541	0.006259793	0.002032145	-0.070655508	-0.081538137	0.069478686	0.056913664	-0.132440231	-0.10745799	-0.112893418	-0.10126065	-0.132156566	-0.085812943	0.091889719	0.150821493	0.10299933	0.098925604	-0.111487723	-0.148428263	-0.105984942	-0.176809821	-0.189830148	-0.100137832	-0.071218229	0.148459184	0.040029802	0.068087858	-0.168979533	-0.071647733	-0.034628362	-0.268600167	-0.240206452	-0.320349346	-0.022570987	0.271816619	0.308826048	0.111217169	0.259195695	-0.349974676	-0.337205199	0.066629756	0.306697183	-0.138782064	-0.012382239	-0.083501971	-0.126528323	-0.098751905
WB427	-0.145157702	-0.119368406	-0.091221931	-0.124617011	-0.104054649	-0.067222851	-0.148910063	-0.139038516	-0.13939663	0.037618827	-0.022442929	0.031648138	0.008626114	-0.033285147	-0.004329024	-0.064968081	-0.093919434	-0.066039681	-0.085270878	-0.019877709	0.072009319	-0.026834311	-0.003264054	0.013875198	-0.068603439	-0.080410582	-0.163183874	-0.078908868	-0.1071846	-0.071524399	-0.074890225	-0.047380955	0.041019907	0.008445563	-0.033985581	0.105738794	-0.154835332	0.376163489	0.326412743	0.25796372	-0.034290848	-0.022682568	0.170053739	0.310494271	0.129088664	0.38263393	0.072188642	0.096684075	0.068552726
WB428	-0.146669638	-0.115394645	-0.111455732	-0.158159785	-0.125767187	-0.122699165	-0.189276449	-0.09458546	-0.098780297	-0.000526877	-0.028616077	0.073550894	0.022001102	0.003519557	0.020671267	-0.147549995	-0.097611528	-0.101981414	-0.074225602	-0.050891487	0.109481794	-0.000266808	0.059599605	0.049419966	-0.098038425	-0.074821652	-0.226802223	-0.067669856	-0.146954056	-0.03893583	-0.090516361	-0.103042776	-0.022655306	-0.005823282	-0.057769973	0.108689697	-0.206116838	0.393990924	0.348892584	0.330608654	-0.072810739	-0.073302285	0.244391105	0.360504747	0.160287679	0.423937403	0.01119334	0.076801085	0.07959688
WB446	0.003673351	-0.161407222	-0.106886036	-0.150130588	-0.117580842	-0.050535059	-0.202858103	-0.115724847	-0.123162102	-0.004077467	-0.005381022	-0.02950803	-0.017449378	-0.178792615	-0.096797843	-0.193938187	-0.191720792	-0.189546744	-0.124848107	-0.062774336	0.048470617	0.142687721	0.007536766	0.009689739	-0.016378922	-0.172039443	-0.232568961	-0.094680916	-0.116567933	0.007223303	-0.134452123	-0.134278819	-0.14563242	-0.172178461	-0.205708117	0.783108215	-0.217304352	0.663592312	0.667447313	0.675558721	-0.207715648	-0.239618178	0.426365167	0.601195349	-0.18270488	0.67287536	-0.159541735	-0.194587555	-0.196955458
WB447	0.0570609	-0.104187168	-0.073727749	-0.107928659	-0.05637616	-0.009595459	-0.094559141	-0.13773425	-0.132102895	0.024220333	0.130462003	0.031683883	0.052350006	-0.049510379	-0.005904256	-0.142803023	-0.143754506	-0.18489361	-0.115216187	-0.030604968	0.096693636	0.234348104	0.0925973	0.079620459	0.005760651	-0.119214623	-0.199304907	-0.1080563	-0.17869254	0.123207635	-0.072527105	-0.159555888	0.016398263	0.006421284	-0.12517975	0.651505863	-0.262316785	0.595264648	0.74979478	0.642335476	-0.136989521	-0.186586545	0.540189511	0.549831957	-0.163639031	0.557746675	-0.073319356	-0.142046217	-0.167495143
WB448	0.590743799	-0.050643489	0.054790952	0.049704962	0.116903861	0.144451032	-0.00889477	0.065971365	0.068462176	0.276266439	0.196898581	0.250973683	0.230114629	0.25776932	0.271216526	-0.225515019	-0.207886578	-0.231600866	-0.201474409	0.165537642	0.308732337	0.384766837	0.168388764	0.115086138	0.16662502	0.022506599	-0.136539626	0.139953499	0.186778893	0.351148341	-0.014859269	0.024932064	-0.247940854	-0.198053003	-0.427041477	0.069211648	-0.033370708	0.042666923	0.071264153	0.109638587	-0.363919367	-0.369317241	0.168049655	0.139268736	-0.121232327	-0.068838176	-0.166961761	-0.159273888	-0.150058311
WB449	0.265158073	0.352760555	0.259053112	0.234889736	0.255325987	0.251866231	0.132264227	0.217830243	0.215196003	0.609625645	0.689297402	0.653786007	0.588637753	0.668051647	0.751115823	-0.102315208	-0.131622314	-0.147534771	-0.140194885	0.526199984	0.882231298	0.44319673	0.504653719	0.513493006	0.449560456	0.218320478	-0.171860858	0.236277799	-0.119855485	0.400774213	0.196471279	0.153092285	-0.174151172	-0.178372843	-0.336059671	0.246966103	-0.075855186	0.151831478	0.256532292	0.2191745	-0.347331777	-0.316281827	0.375567093	0.196923883	-0.157983098	0.12596152	-0.215059609	-0.187219198	-0.177099309
WB450	-0.042910607	-0.018585409	0.00215599	-0.040576395	0.003969303	0.064697196	-0.072121832	-0.03822048	-0.033227596	0.162660459	0.151420754	0.101267982	0.1125017	-0.006449354	0.069762039	-0.130758142	-0.12796334	-0.138806775	-0.070311417	0.061844072	0.188153872	0.091548101	0.141631557	0.191426418	0.14882337	0.022602585	-0.269526186	0.013749731	-0.14316026	-0.022790949	0.02402583	-0.079867981	-0.056617535	-0.110139653	-0.150926067	0.64448203	-0.212878774	0.625864254	0.70418345	0.699018313	-0.156386563	-0.22448001	0.545065891	0.589800435	-0.240794812	0.65164923	-0.188545285	-0.18916299	-0.253579474
WB451	0.324124808	-0.049101511	0.01314374	-0.002726234	0.00268695	0.067324552	-0.067801261	-0.014677039	-0.009287619	0.220090288	0.112382567	0.074143654	0.1377727	0.133840339	0.1026337	-0.216606208	-0.144368462	-0.15699209	-0.171055589	0.011450215	0.23806177	0.292361354	0.03712911	0.140718408	0.076084928	-0.048351768	-0.107547872	0.103320541	0.093999857	0.292747076	-0.032557482	-0.102459055	-0.217800813	-0.200679417	-0.312315927	0.210794074	-0.142272632	0.186822746	0.10781697	0.219644308	-0.319418157	-0.330614355	0.119560243	0.209394768	-0.107595434	0.091115416	-0.12605592	-0.175710071	-0.083742429
WB452	0.232328846	-0.076574483	-0.025820528	-0.020906987	-0.011250126	0.040437323	-0.095366978	-0.01447709	-0.003377783	0.145248731	0.073600827	0.101404044	0.083334525	0.098177353	0.091373682	-0.201416208	-0.156014572	-0.160882879	-0.135231222	0.044252455	0.163652322	0.216046749	0.047716088	0.112622282	0.059960663	-0.035695075	-0.144063766	0.059968534	0.000388296	0.199115075	-0.041406599	-0.05766157	-0.325754319	-0.21516915	-0.30388627	0.282389616	-0.088713805	0.134768936	0.19768131	0.253581954	-0.265059872	-0.303914722	0.175317859	0.160414082	-0.158116735	0.154972388	-0.193538237	-0.247507097	-0.156503769
WB453	0.153201248	-0.135402766	-0.074419223	-0.158314713	-0.078768402	-0.059491932	-0.110891759	-0.0673299	-0.056091494	-0.013066948	0.059641362	0.036431401	-0.008910548	-0.095372879	-0.041133727	-0.280220569	-0.213108505	-0.258278956	-0.159397611	-0.095799244	0.013223774	0.090577924	-0.023305025	0.079158812	-0.045199719	-0.125534277	-0.177332216	-0.145650259	-0.070731131	0.048347826	-0.198893047	-0.119877428	-0.007115114	0.027860108	-0.153457413	0.695015352	-0.131045439	0.822450948	1.223019492	0.757471713	-0.165530401	-0.149136939	0.83939226	0.791322	-0.126784308	0.755452776	-0.017486633	-0.064031671	-0.10506444
WB454	0.208921142	-0.10312449	-0.066961679	-0.06464517	-0.030623555	-0.011880126	-0.091473932	-0.00809	0.008082681	0.150328408	0.073486317	0.082902794	0.088588962	0.134915121	0.115011356	-0.153144805	-0.084307589	-0.121017562	-0.060679352	0.04875607	0.12458567	0.295232007	0.110929026	0.107867455	0.110115925	0.007563681	-0.070742285	0.097251851	-0.035882137	0.222287367	-0.050613626	-0.059502405	-0.141184834	-0.169878593	-0.363784355	0.250351367	-0.055650414	0.079948619	0.06385971	0.062507315	-0.332969832	-0.333346426	0.156050665	0.029159522	-0.145868603	0.045431413	-0.166992511	-0.124656399	-0.10913533
WB455	-0.017915848	-0.072111633	-0.012616537	-0.067916338	-0.022230664	0.02243304	-0.117916858	-0.010037195	-0.000421085	0.030405937	0.014616902	0.050473628	0.011759464	-0.043432582	-0.00950954	-0.172698796	-0.153656099	-0.157543753	-0.150203582	-0.032247905	0.125727166	0.046425324	0.062742342	0.172345136	0.010954202	-0.055311967	-0.226030554	0.025666818	-0.147518586	-0.052609413	-0.063901328	-0.077163292	0.019289883	-0.039211902	-0.119335874	0.477449264	-0.223579418	0.836912085	0.67670973	0.868922261	-0.133122719	-0.097626318	0.593116521	0.667818528	-0.088903031	0.828636041	-0.107043103	-0.105252737	-0.076843082
WB456	-0.076150697	-0.11580888	-0.030161523	-0.148819361	-0.101246718	-0.045628481	-0.164691744	-0.101101263	-0.086010807	-0.049584822	-0.001688625	0.098769932	-0.007836647	0.011688143	0.029555359	-0.210932902	-0.106256906	-0.198943403	-0.05737306	-0.003446152	0.064738121	0.038741466	0.037999148	0.112659096	-0.009972691	-0.121716489	-0.237658402	-0.067824235	-0.187905959	-0.101989335	-0.168926606	-0.197078444	-0.016315506	-0.131901131	-0.175235807	0.511700747	-0.248177706	0.935357693	0.903086655	0.870569415	-0.141641266	-0.13388303	0.661072292	0.768268467	-0.135323247	0.948545874	-0.119141152	-0.114114812	-0.115010523
WB457	0.25921525	-0.094219519	-0.045102364	-0.039973538	-0.048406113	0.015522554	-0.115836361	-0.069453962	-0.059397757	0.106790066	0.068765835	0.074208369	0.050273146	0.065775558	0.057030115	-0.132230813	-0.060492868	-0.126069495	-0.071426858	-0.011661926	0.148129122	0.27363274	0.031114985	0.096880517	0.012784581	-0.061238969	-0.051393739	0.059212087	0.009776128	0.182173733	-0.054133512	-0.115202171	-0.161734275	-0.159198137	-0.303049028	0.301911149	0.013919804	0.064438603	0.150154275	0.083255484	-0.283153399	-0.285771419	0.113631754	0.064008401	-0.156874565	0.028225381	-0.136917305	-0.139946761	-0.125273301
WB458	0.256974989	-0.062358262	0.042396941	0.036060445	0.061910991	0.073561538	-0.027167598	-0.033652755	-0.023724703	0.158533322	0.049252017	0.1132289	0.047654348	0.09748825	0.096717131	-0.211726105	-0.149391989	-0.198367919	-0.144620933	0.04397377	0.161111977	0.256018297	0.106289883	0.141426115	0.082541361	0.066575036	-0.089643101	0.075530651	0.012270648	0.209042057	-0.049106899	-0.1027968	-0.273232245	-0.240590686	-0.291138442	0.233694964	-0.060486489	0.14541976	0.092387556	0.130272641	-0.239061695	-0.258812603	0.131794879	0.167593138	-0.054379985	0.018096058	-0.094793178	-0.157490513	-0.081387254
WB459	0.381596731	-0.057879786	0.093360181	0.061797302	0.12678057	0.103743401	0.38556438	0.058436026	0.058315859	0.163664287	0.116232409	0.155469203	0.154806991	0.153242312	0.136883942	-0.2183263	-0.19851328	-0.170109617	-0.217690474	0.08581815	0.22763535	0.3137113	0.143386195	0.09330579	0.106457071	-0.000541804	-0.131673283	0.13896711	-0.067228061	0.297956736	-0.013531065	-0.046850434	-0.013448695	0.047017935	-0.00706773	0.187738223	-0.166284902	0.034792961	0.025639853	0.042455503	-0.013776223	-0.054384321	0.137081947	-0.002016525	-0.136633202	0.017807026	-0.166934693	-0.217844055	-0.118921145
WB460	-0.14174052	-0.201501723	-0.154252027	-0.16759966	-0.184773493	-0.213725874	-0.194860118	-0.22574885	-0.209759014	-0.207653509	-0.231279573	-0.249735643	-0.227470132	-0.23440406	-0.22438056	0.015995111	-0.070164754	-0.100604098	-0.079845313	-0.2340998	-0.173518224	-0.172763088	-0.244186132	-0.225353371	-0.248241	-0.214305949	-0.178546046	-0.17933775	0.124481882	-0.16123114	-0.182474422	-0.229358435	0.03307162	0.236992559	-0.098557031	-0.031771867	-0.071858396	-0.138692033	-0.1540672	-0.194184785	-0.098088099	-0.092653006	-0.163633835	-0.209177231	1.547013808	-0.092702926	1.153574184	1.500385183	1.645391401
WB461	-0.21928016	-0.288026081	-0.259912641	-0.286267802	-0.277103174	-0.25716086	0.05094088	-0.309720663	-0.310516147	-0.166668768	-0.199148204	-0.237128316	-0.232618978	-0.194310539	-0.213121841	-0.116114324	-0.225043182	-0.288288716	-0.22479895	-0.270743433	-0.274950492	-0.245452058	-0.280106552	-0.170437188	-0.284347856	-0.254498321	-0.243653944	-0.294885569	-0.013206756	-0.159444565	-0.233194633	-0.247883882	0.759784257	0.867851955	0.613247527	-0.078474651	-0.199877101	-0.203735298	-0.139989537	-0.168282464	0.538708439	0.531307749	-0.15926643	-0.165602495	0.657071581	-0.100445462	0.906237435	0.940443682	0.862769035
WB462	-0.110286816	-0.124360238	-0.0869382	-0.081476999	-0.121450313	-0.118881591	-0.140439253	-0.197394358	-0.192381432	-0.159870914	-0.078846291	-0.167770638	-0.184748396	-0.157389066	-0.141999925	-0.074906363	-0.106080401	-0.148486694	-0.053649729	-0.111919445	-0.135807877	-0.050840764	-0.13181854	-0.094218955	-0.154986622	-0.17323366	-0.220494142	-0.206401646	0.119018706	-0.093461467	-0.124041557	-0.236292968	-0.052626425	0.048829884	-0.093497011	-0.06592012	0.001925192	-0.12731486	-0.115487199	-0.175896095	-0.123246321	-0.132280674	-0.12674387	-0.066799001	1.432981835	-0.104217087	1.036105254	1.33833184	1.573085783
WB464	-0.08147351	-0.148411813	-0.067329888	-0.083852993	-0.05700221	-0.049676895	-0.120590592	-0.08939906	-0.074444646	-0.071784972	-0.017697789	0.023322591	-0.063656251	-0.060469531	-0.036964686	-0.088293959	-0.034304304	-0.115155085	-0.041083853	-0.046882474	-0.053283868	-0.026724928	-0.057784476	-0.00643319	-0.068928677	-0.125651105	-0.277199149	-0.067182844	-0.127469574	-0.115370004	-0.122943471	-0.149222042	0.016382308	-0.024639512	-0.156651925	0.45371002	-0.220575837	0.575113818	0.645108254	0.632561015	-0.098280101	-0.114568383	0.372863487	0.617923482	0.011902172	0.563364219	0.005763337	0.041131063	0.007839425
WB465	-0.251180757	-0.204669891	-0.174938681	-0.209076898	-0.239575404	-0.216717789	-0.261144244	-0.251058726	-0.248722972	-0.261406358	-0.202649455	-0.219668019	-0.240670595	-0.22998622	-0.223300388	-0.025309239	-0.057456266	-0.131453259	-0.082715231	-0.2543484	-0.240265853	-0.156421044	-0.258158284	-0.171540052	-0.280673107	-0.272321905	-0.175388681	-0.252464536	0.13398516	-0.188308638	-0.289935614	-0.240635356	0.225104083	0.33592375	0.032586351	-0.085174527	-0.126421163	-0.078953241	-0.052445738	-0.126895456	-0.005294011	0.003235945	-0.108948946	-0.066957486	1.01067018	-0.124804841	1.791499064	1.131257395	1.122309106
WB466	-0.152865749	-0.207395927	-0.143947421	-0.167049111	-0.193816076	-0.1834465	-0.217695775	-0.214994647	-0.217041266	-0.163229856	-0.173714415	-0.24288741	-0.187036961	-0.187659432	-0.186410447	-0.02727827	-0.073273496	-0.141598393	-0.073437788	-0.211551334	-0.232184967	-0.181899993	-0.270194399	-0.202771526	-0.239214807	-0.268144717	-0.217823595	-0.223351912	0.119586685	-0.144136705	-0.18964124	-0.190941244	0.201376444	0.44553425	-0.036634995	-0.041308332	-0.139248009	-0.157720737	-0.101513011	-0.158535842	-0.042356119	-0.064131541	-0.074912845	-0.140643494	1.067749845	-0.103704906	1.447767717	1.313079684	1.324312193
WB467	-0.179401793	0.02887487	0.015101765	0.009871576	-0.022294329	-0.025511359	0.002623425	0.00930766	0.018737617	-0.269108741	-0.257840325	-0.25854539	-0.281444844	-0.261422222	-0.242293063	0.27968965	0.291800582	0.248314785	0.257639865	-0.134449872	-0.200190626	-0.207759383	-0.286645141	-0.270048885	-0.193599789	-0.066837521	0.359040268	-0.01904997	-0.003523041	-0.259446935	-0.056239011	0.086294298	-0.376289647	-0.370645789	-0.398438564	-0.202911071	0.620860844	-0.335212934	-0.321912146	-0.332164202	-0.406902625	-0.421094864	-0.313959829	-0.331659889	-0.117822696	-0.278104165	-0.13125323	-0.117928429	-0.165631225
WB468	-0.166001146	-0.18877929	-0.163737133	-0.15563075	-0.198146257	-0.153090507	-0.267254048	-0.216204719	-0.21881728	-0.14387989	-0.111194463	-0.190791092	-0.177573928	-0.15648186	-0.170119325	-0.015090327	-0.047075918	-0.138260623	-0.030033474	-0.167510811	-0.190311706	-0.164039753	-0.203746801	-0.139858752	-0.206521611	-0.227899589	-0.228502037	-0.220940281	0.08195408	-0.092981838	-0.185343259	-0.243167184	0.143022283	0.428923722	-0.008558834	-0.042442338	-0.11874695	-0.116735194	-0.106673899	-0.124496055	-0.020691919	-0.017800144	-0.109625999	-0.09628529	1.073130668	-0.12089734	1.584035547	1.26955699	1.401962095
WB469	-0.151633219	-0.313783908	-0.354841738	-0.402492135	-0.376209952	-0.392363598	-0.407521079	-0.326917334	-0.338449053	-0.179307108	-0.203601135	-0.20201362	-0.148213588	-0.219600342	-0.169136717	-0.369828918	-0.358885574	-0.381010414	-0.315656459	-0.337743441	-0.212881605	-0.257807942	-0.278068438	-0.209698145	-0.275713706	-0.304920482	-0.367725999	-0.333233319	-0.09575919	-0.115729121	-0.267360072	-0.303095397	1.060077012	0.903791379	0.852223001	-0.010161371	-0.223998794	-0.042531162	-0.092794007	-0.075316737	0.829606571	0.810392262	-0.053301491	-0.012965056	0.093545811	-0.014790249	0.226899953	0.120978198	0.045393034
WB470	-0.102815943	-0.234527735	-0.224979648	-0.228858258	-0.235932184	-0.226781334	-0.236875589	-0.201461633	-0.201606362	-0.093167518	-0.081332047	-0.063369996	-0.029618054	-0.074605631	-0.063703422	-0.252963677	-0.279122198	-0.278922762	-0.239907142	-0.202126179	-0.132680408	-0.183040603	-0.14883498	-0.127734721	-0.122899717	-0.138260681	-0.227112655	-0.281820719	-0.024925412	-0.016238635	-0.172969239	-0.135212436	0.716911613	0.806125627	0.446403425	0.051380321	-0.101133215	-0.088345769	-0.079828208	-0.062390729	0.498189759	0.402140698	-0.026301817	-0.069855607	0.131433639	-0.018222865	0.295385986	0.170234411	0.121168747
WB471	-0.113308705	-0.230107522	-0.250896175	-0.272333896	-0.276735283	-0.256662074	-0.307253925	-0.292008121	-0.289495982	-0.107954281	-0.094765227	-0.143834781	-0.114731138	-0.170656007	-0.129966741	-0.275401545	-0.254540821	-0.291646027	-0.230459301	-0.235224764	-0.160969827	-0.21773044	-0.210206859	-0.107090914	-0.201391356	-0.206769677	-0.272708183	-0.280981193	-0.045706123	-0.094305588	-0.192155724	-0.197358566	0.961011038	0.822242241	0.761717496	-0.043862795	-0.133753277	-0.061371176	-0.141203938	-0.057329104	0.754129604	0.754363259	-0.019670091	-0.048531836	0.02428337	0.036768993	0.229435014	0.101019512	-0.007291722
WB472	-0.308930665	-0.356858669	-0.278957592	-0.287900907	-0.309443264	-0.296410224	-0.058098418	-0.353214295	-0.355605258	-0.27856916	-0.31894556	-0.252277257	-0.236778562	-0.30707428	-0.291653996	-0.232432999	-0.300437451	-0.34051793	-0.28965449	-0.326939965	-0.292433042	-0.181849352	-0.314949489	-0.244797339	-0.323405389	-0.290483147	-0.293332506	-0.293271029	0.053820224	-0.246553665	-0.341063108	-0.339716712	1.059923261	1.22953986	0.764164196	-0.01697789	-0.243509802	-0.138368407	-0.057710276	-0.151661711	0.787660222	0.775378331	-0.085780817	-0.160077942	0.574111453	-0.068327806	0.892004857	0.725743306	0.692113709
WB473	-0.291090044	-0.37103557	-0.390055977	-0.379607446	-0.358553551	-0.383634535	-0.054278698	-0.449869455	-0.445232166	-0.274789051	-0.385552047	-0.356640402	-0.279916261	-0.34595165	-0.343961205	-0.342977501	-0.373665943	-0.360831987	-0.423039427	-0.360355569	-0.324187226	-0.409021344	-0.342410468	-0.228561946	-0.326875909	-0.316311632	-0.400138888	-0.361463986	-0.099626913	-0.290840411	-0.337767955	-0.305522377	1.850407381	1.52316457	1.345986884	-0.126677911	-0.323401382	-0.008809226	-0.066034626	-0.070964853	1.411256646	1.38295538	-0.193843003	-0.060882162	0.347368336	-0.056536367	0.295387043	0.409332987	0.335504873
WB474	-0.173341159	-0.199005468	-0.148313664	-0.138018459	-0.1839761	-0.132106479	-0.234236835	-0.229369141	-0.235574186	-0.187956048	-0.150943265	-0.216008694	-0.195954218	-0.222114579	-0.199570866	-0.036852067	-0.058904202	-0.101144035	-0.080828718	-0.221115725	-0.23121239	-0.197606932	-0.228355268	-0.164617074	-0.239592691	-0.294159207	-0.219288866	-0.222450355	0.079387572	-0.173575081	-0.260954016	-0.212697428	0.231234595	0.420400007	0.0053125	-0.063034078	-0.111331543	-0.147407769	-0.111230829	-0.154747193	0.000113207	-0.023396961	-0.107268784	-0.137978677	1.090925994	-0.157393975	1.554690431	1.339136786	1.289724216
WB475	0.142211757	-0.099534449	-0.027308411	-0.079628781	-0.044353473	-0.004918601	0.237957175	-0.107901488	-0.102707857	0.08711961	0.088232061	0.073480752	0.09641266	0.059240547	-0.00065666	-0.272502796	-0.254544785	-0.287631037	-0.257644983	0.065130889	0.02845048	0.144435676	0.07045042	0.130702378	0.145453421	-0.050918113	-0.151579675	-0.133834005	-0.072143253	0.119008425	-0.156539086	-0.152612817	0.168564284	0.197569823	0.068911411	0.529334708	-0.176217084	0.418031008	0.605403801	0.444338732	0.078960212	0.087446917	0.397595444	0.283274184	-0.119660252	0.334704692	-0.140243819	-0.169881759	-0.141618493
WB476	0.042349386	-0.169500404	-0.121036124	-0.120594213	-0.105675237	-0.138943157	-0.136427421	-0.069189454	-0.073219742	-0.104574392	-0.021828994	-0.071832683	-0.030824763	-0.152473434	-0.083570424	-0.219867752	-0.113206817	-0.22147195	-0.062831175	-0.009769262	-0.018567008	0.025403841	-0.074386159	-0.015097453	0.041979508	-0.071329091	-0.095990073	-0.127117618	0.056556766	-0.080721666	-0.046862388	-0.140417152	-0.1467757	-0.15938154	-0.249262977	0.566740469	-0.116471399	0.536756314	0.599485729	0.533996931	-0.191185619	-0.235443563	0.466949545	0.455351115	0.00396781	0.403555689	-0.010588831	-0.043146112	-0.029158692
WB477	-0.150127207	-0.190882329	-0.140675501	-0.110663079	-0.066989509	-0.116981106	-0.156500952	-0.111432616	-0.100743279	-0.209387191	-0.161432037	-0.051750313	-0.1208124	-0.121400857	-0.13420165	-0.134164465	-0.05559339	-0.111172982	-0.092395948	-0.16434117	-0.170091216	-0.14450541	-0.113957378	-0.141080782	-0.109790796	-0.104828065	-0.093862813	-0.116166449	0.032925087	-0.133969156	-0.129232449	-0.17617752	-0.145288392	-0.051496969	-0.119138581	0.071960123	-0.024543594	0.19995315	0.1002151	0.205633099	-0.093380227	-0.1068624	-0.067133623	0.221320341	0.08752868	0.19536815	0.055886032	0.064789388	0.06159259
WB478	-0.062717351	-0.149035678	-0.08030421	-0.119244477	-0.144535924	-0.013857427	-0.218393415	-0.141999428	-0.126831648	-0.053825136	-0.042460947	-0.038140565	-0.060131039	-0.171399976	-0.080112414	-0.235050899	-0.205733366	-0.237453905	-0.181931297	-0.088908218	0.020096222	0.100967901	-0.01332199	-0.016178951	-0.139005393	-0.184218782	-0.184925947	-0.140201794	-0.088228287	-0.017265343	-0.158913621	-0.104907994	-0.112272637	-0.051888945	-0.066872476	0.474215749	-0.10321998	0.419594671	0.471057765	0.473171271	-0.064823626	-0.096084502	0.403253952	0.527642245	-0.085292887	0.478487124	-0.069452816	-0.090573803	-0.088344145
WB510	-0.183312016	0.159881858	0.163961423	0.167821164	0.145038526	0.131744966	0.192407672	0.22772864	0.211501783	-0.038177729	-0.020638288	-0.092998753	-0.046120422	-0.056284673	-0.039813797	0.458288324	0.441024349	0.54632812	0.377463324	0.034215596	-0.061712799	-0.191751185	-0.050471788	-0.01993261	0.072795847	0.160404053	0.350548394	0.060296961	-0.089785216	-0.206896548	0.180097976	0.316480765	-0.401423886	-0.415774214	-0.419959496	-0.249031656	0.132879677	-0.222264816	-0.206622106	-0.217214194	-0.435445387	-0.439813865	-0.186520337	-0.209579503	-0.246517722	-0.208698841	-0.27013464	-0.240243527	-0.297898883
WB512	-0.183087912	0.134754992	0.09678601	0.152510099	0.124794336	0.146141537	0.05263677	0.262866095	0.260712062	-0.102436093	-0.088836947	-0.09529944	-0.097902327	-0.110109395	-0.091062006	0.448157282	0.424459224	0.458151002	0.543134531	-0.0446056	-0.093055054	-0.177758207	-0.082306866	-0.155158735	-0.043397522	0.121029599	0.276851838	0.069812538	-0.062672672	-0.254965493	0.140073997	0.154195671	-0.428586276	-0.424725282	-0.408679828	-0.211856496	0.112849906	-0.182351801	-0.177652294	-0.195819318	-0.400002577	-0.3858749	-0.200190922	-0.192597509	-0.226352542	-0.188410983	-0.226821018	-0.206486404	-0.242183553
[truncated: 322 more columns]
